# Supplementary material for: Descriptive study of adverse drug reactions in a tertiary care pediatric hospital in México from 2014 to 2017
Source: PLoS One. 2020 Mar 24;15(3):e0230576. doi: 10.1371/journal.pone.0230576 (PMC7092985; doi:10.1371/journal.pone.0230576)
Supplement: S3 Table — (XLSX) [file pone.0230576.s004.xlsx]

## Sheet: Base Pacientes
IdFarmacovig	ÁREA	EDAD CODIFICADA • neonates 0 to 27 days • infants and toddlers 28 days to 23 months • children 24 months to 143 months • adolescents 144 months – 216 months • adults ≥ 217 months	Sexo	Puntaje Z IMC	CODIGO CIE-10	Hospitalización	¿Se dio tratamiento para resolver la reacción adversa?	DESCENLACE Recuperadoo sin secuela Recuperado con secuela Muerte-relacionada con el medicamento Muerte-no relacionada con el medicamento Desconocido	Calidad de la Información
1	Infectología	children	F	-0.44	C00-D48 Neoplasias	FALSE	NO	Desconocido	Grado 2
2	Infectología	children	F	-2.51	C00-D48 Neoplasias	FALSE	NO	Desconocido	Grado 2
3	Infectología	adolescents	F	0.59	J00-J99 Enfermedades del sistema respiratorio	FALSE	NO	Desconocido	Grado 2
4	Infectología	children	F	0.03	A00-B99 Ciertas enfermedades infecciosas y parasitarias	FALSE	NO	Desconocido	Grado 2
5	Infectología	children	F	-0.19	J00-J99 Enfermedades del sistema respiratorio	FALSE	NO	Desconocido	Grado 2
6	Infectología	adolescents	F	-1.32	K00-K93 Enfermedades del aparato digestivo	FALSE	NO	Desconocido	Grado 2
7	Infectología	children	M	-1.54	SIN DATO	FALSE	NO	Desconocido	Grado 2
8	Infectología	adolescents	F	-0.03	J00-J99 Enfermedades del sistema respiratorio	FALSE	NO	Desconocido	Grado 2
9	Nefrología	children	M	-2.5	N00-N99 Enfermedades del aparato genitourinario	FALSE	NO	Desconocido	Grado 2
10	Nefrología	children	M	-0.53	Z00-Z99 Factores que influyen en el estado de salud y contacto con los los servicios de salud	FALSE	NO	Desconocido	Grado 2
11	Nefrología	children	M	-0.53	Z00-Z99 Factores que influyen en el estado de salud y contacto con los los servicios de salud	FALSE	NO	Desconocido	Grado 2
12	Nefrología	children	M	-5.27	Z00-Z99 Factores que influyen en el estado de salud y contacto con los los servicios de salud	FALSE	NO	Desconocido	Grado 2
13	Neonatología	infants and toddlers	M	-5.28	C00-D48 Neoplasias	FALSE	NO	Desconocido	Grado 2
14	Terapia Intensiva Pediatrica	adolescents	F	0.17	C00-D48 Neoplasias	FALSE	NO	Desconocido	Grado 2
15	Terapia Intensiva Pediatrica	adolescents	F	2.91	Z00-Z99 Factores que influyen en el estado de salud y contacto con los los servicios de salud	FALSE	NO	Desconocido	Grado 2
16	Terapia Intensiva Pediatrica	adolescents	M	3.06	K00-K93 Enfermedades del aparato digestivo	FALSE	NO	Desconocido	Grado 2
17	Terapia Intensiva Pediatrica	children	F	-0.3	Q00-Q99 Malformaciones congénitas,deformidades y anomalias cromosomicas	FALSE	NO	Desconocido	Grado 2
18	Terapia Intensiva Quirúrgica	infants and toddlers	M	-3.74	Q00-Q99 Malformaciones congénitas,deformidades y anomalias cromosomicas	FALSE	NO	Desconocido	Grado 2
19	Terapia Intensiva Quirúrgica	infants and toddlers	M	0.32	Q00-Q99 Malformaciones congénitas,deformidades y anomalias cromosomicas	FALSE	NO	Desconocido	Grado 2
20	Terapia Intensiva Quirúrgica	children	F	0.24	G00-G99 Enfermedades del sistema nervioso	FALSE	NO	Desconocido	Grado 2
21	Terapia Intensiva Quirúrgica	children	F	-0.64	N00-N99 Enfermedades del aparato genitourinario	FALSE	NO	Desconocido	Grado 2
22	Terapia Intensiva Quirúrgica	children	F	-0.28	C00-D48 Neoplasias	FALSE	NO	Desconocido	Grado 2
23	Terapia Intensiva Quirúrgica	children	F	-0.2	C00-D48 Neoplasias	FALSE	NO	Desconocido	Grado 2
24	Terapia Intensiva Quirúrgica	children	M	0.55	I00-I99 Enfermedades del sistema circulatorio	FALSE	NO	Desconocido	Grado 2
25	Terapia Intensiva Quirúrgica	children	F	0.62	Q00-Q99 Malformaciones congénitas,deformidades y anomalias cromosomicas	FALSE	NO	Desconocido	Grado 2
26	Terapia Intensiva Quirúrgica	children	F	0.96	Q00-Q99 Malformaciones congénitas,deformidades y anomalias cromosomicas	FALSE	NO	Desconocido	Grado 2
27	Terapia Intensiva Quirúrgica	adolescents	M	-1.59	Q00-Q99 Malformaciones congénitas,deformidades y anomalias cromosomicas	FALSE	NO	Desconocido	Grado 2
28	Terapia Intensiva Quirúrgica	adolescents	F	-0.88	Q00-Q99 Malformaciones congénitas,deformidades y anomalias cromosomicas	FALSE	NO	Desconocido	Grado 2
29	Terapia Intensiva Quirúrgica	adolescents	M	-0.74	Q00-Q99 Malformaciones congénitas,deformidades y anomalias cromosomicas	FALSE	NO	Desconocido	Grado 2
30	Terapia Intensiva Quirúrgica	adolescents	M	-3.09	C00-D48 Neoplasias	FALSE	NO	Desconocido	Grado 2
31	Terapia Intensiva Quirúrgica	infants and toddlers	M	5.12	Q00-Q99 Malformaciones congénitas,deformidades y anomalias cromosomicas	FALSE	NO	Desconocido	Grado 2
32	Terapia Intensiva Quirúrgica	children	F	-0.87	C00-D48 Neoplasias	FALSE	NO	Desconocido	Grado 2
33	Terapia Intensiva Quirúrgica	infants and toddlers	F	0.08	Q00-Q99 Malformaciones congénitas,deformidades y anomalias cromosomicas	FALSE	NO	Desconocido	Grado 2
34	Terapia Intensiva Quirúrgica	children	F	-2.15	Q00-Q99 Malformaciones congénitas,deformidades y anomalias cromosomicas	FALSE	NO	Desconocido	Grado 2
35	Terapia Intensiva Quirúrgica	children	F	1.33	K00-K93 Enfermedades del aparato digestivo	FALSE	NO	Desconocido	Grado 2
36	Terapia Intensiva Quirúrgica	children	F	1.08	Q00-Q99 Malformaciones congénitas,deformidades y anomalias cromosomicas	FALSE	NO	Desconocido	Grado 2
37	Terapia Intensiva Quirúrgica	children	M	-2.4	Q00-Q99 Malformaciones congénitas,deformidades y anomalias cromosomicas	FALSE	NO	Desconocido	Grado 2
38	Terapia Intensiva Quirúrgica	children	M	2.16	C00-D48 Neoplasias	FALSE	NO	Desconocido	Grado 2
39	Terapia Intensiva Quirúrgica	infants and toddlers	F	-2.49	Q00-Q99 Malformaciones congénitas,deformidades y anomalias cromosomicas	FALSE	NO	Desconocido	Grado 2
40	Terapia Intensiva Quirúrgica	infants and toddlers	F	-3.84	Q00-Q99 Malformaciones congénitas,deformidades y anomalias cromosomicas	FALSE	NO	Desconocido	Grado 2
41	Terapia Intensiva Quirúrgica	infants and toddlers	M	-3.69	Q00-Q99 Malformaciones congénitas,deformidades y anomalias cromosomicas	FALSE	NO	Desconocido	Grado 2
42	Terapia Intensiva Quirúrgica	children	M	-2.35	Q00-Q99 Malformaciones congénitas,deformidades y anomalias cromosomicas	FALSE	NO	Desconocido	Grado 2
43	Terapia Intensiva Quirúrgica	children	M	0.24	Z00-Z99 Factores que influyen en el estado de salud y contacto con los los servicios de salud	FALSE	NO	Desconocido	Grado 2
44	Terapia Intensiva Quirúrgica	children	F	-1.28	Q00-Q99 Malformaciones congénitas,deformidades y anomalias cromosomicas	FALSE	NO	Desconocido	Grado 2
45	Terapia Intensiva Quirúrgica	children	M	2.89	Z00-Z99 Factores que influyen en el estado de salud y contacto con los los servicios de salud	FALSE	NO	Desconocido	Grado 2
46	Terapia Intensiva Quirúrgica	children	M	7.6	Q00-Q99 Malformaciones congénitas,deformidades y anomalias cromosomicas	FALSE	NO	Desconocido	Grado 2
47	Terapia Intensiva Quirúrgica	children	M	-0.25	J00-J99 Enfermedades del sistema respiratorio	FALSE	NO	Desconocido	Grado 2
48	Terapia Intensiva Quirúrgica	children	F	1.7	C00-D48 Neoplasias	FALSE	NO	Desconocido	Grado 2
49	Terapia Intensiva Quirúrgica	adolescents	F	1.66	G00-G99 Enfermedades del sistema nervioso	FALSE	NO	Desconocido	Grado 2
50	Terapia Intensiva Quirúrgica	adolescents	M	-1.06	C00-D48 Neoplasias	FALSE	NO	Desconocido	Grado 2
51	Terapia Intensiva Quirúrgica	adolescents	F	2.01	J00-J99 Enfermedades del sistema respiratorio	FALSE	NO	Desconocido	Grado 2
52	Terapia Intensiva Quirúrgica	adolescents	F	-2.62	I00-I99 Enfermedades del sistema circulatorio	FALSE	NO	Desconocido	Grado 2
53	Terapia Intensiva Quirúrgica	adolescents	M	0.63	Q00-Q99 Malformaciones congénitas,deformidades y anomalias cromosomicas	FALSE	NO	Desconocido	Grado 2
54	Nefrología	adolescents	M	-1.82	M00-M99 Enfermedades del sistema osteomuscular y del tejido conectivo	TRUE	NO	Desconocido	Grado 2
55	Urgencias	children	M	-1.95	C00-D48 Neoplasias	TRUE	NO	Desconocido	Grado 2
56	Cirugía General	adolescents	F	1.89	K00-K93 Enfermedades del aparato digestivo	FALSE	SI	Desconocido	Grado 2
57	Cirugía General	adolescents	M	0.5	K00-K93 Enfermedades del aparato digestivo	FALSE	SI	Desconocido	Grado 2
58	Cirugía General	adolescents	M	2.47	Q00-Q99 Malformaciones congénitas,deformidades y anomalias cromosomicas	FALSE	SI	Desconocido	Grado 2
59	Dermatología	children	M	-2.29	Q00-Q99 Malformaciones congénitas,deformidades y anomalias cromosomicas	FALSE	SI	Desconocido	Grado 2
60	Nefrología	adolescents	F	0.17	Z00-Z99 Factores que influyen en el estado de salud y contacto con los los servicios de salud	FALSE	SI	Desconocido	Grado 2
61	Nefrología	adolescents	F	1.64	N00-N99 Enfermedades del aparato genitourinario	FALSE	SI	Desconocido	Grado 2
62	Nefrología	adolescents	M	-1.82	Z00-Z99 Factores que influyen en el estado de salud y contacto con los los servicios de salud	FALSE	SI	Desconocido	Grado 3
63	Terapia Intensiva Pediatrica	infants and toddlers	F	1.2	P00-P96 Ciertas afecciones originadas en el periodo perinatal	FALSE	SI	Desconocido	Grado 2
64	Terapia Intensiva Pediatrica	infants and toddlers	F	-4.4	Q00-Q99 Malformaciones congénitas,deformidades y anomalias cromosomicas	FALSE	SI	Desconocido	Grado 2
65	Terapia Intensiva Pediatrica	infants and toddlers	F	-0.37	C00-D48 Neoplasias	FALSE	SI	Desconocido	Grado 2
66	Terapia Intensiva Pediatrica	infants and toddlers	M	2.96	C00-D48 Neoplasias	FALSE	SI	Desconocido	Grado 2
67	Terapia Intensiva Pediatrica	children	F	1.1	R00-R99 Síntomas, signos y hallazgos anormales clínicos y del laboratorio, no clasificados en otra parte	FALSE	SI	Desconocido	Grado 2
68	Terapia Intensiva Pediatrica	children	F	-1.74	C00-D48 Neoplasias	FALSE	SI	Desconocido	Grado 2
69	Terapia Intensiva Pediatrica	adolescents	M	2.61	C00-D48 Neoplasias	FALSE	SI	Desconocido	Grado 2
70	Terapia Intensiva Pediatrica	adolescents	M	0.44	C00-D48 Neoplasias	FALSE	SI	Desconocido	Grado 2
71	Terapia Intensiva Pediatrica	adolescents	F	-1.06	D50-D89 Enfermedades de la sangre	FALSE	SI	Desconocido	Grado 2
72	Terapia Intensiva Pediatrica	adolescents	M	8.15	C00-D48 Neoplasias	FALSE	SI	Desconocido	Grado 2
73	Terapia Intensiva Pediatrica	infants and toddlers	F	-4.93	N00-N99 Enfermedades del aparato genitourinario	FALSE	SI	Desconocido	Grado 2
74	Terapia Intensiva Pediatrica	infants and toddlers	F	0.45	N00-N99 Enfermedades del aparato genitourinario	FALSE	SI	Desconocido	Grado 2
75	Terapia Intensiva Pediatrica	infants and toddlers	F	0.14	C00-D48 Neoplasias	FALSE	SI	Desconocido	Grado 2
76	Terapia Intensiva Pediatrica	infants and toddlers	M	-4.19	Q00-Q99 Malformaciones congénitas,deformidades y anomalias cromosomicas	FALSE	SI	Desconocido	Grado 2
77	Terapia Intensiva Pediatrica	children	M	-2.81	C00-D48 Neoplasias	FALSE	SI	Desconocido	Grado 2
78	Terapia Intensiva Pediatrica	adolescents	F	-1.95	M00-M99 Enfermedades del sistema osteomuscular y del tejido conectivo	FALSE	SI	Desconocido	Grado 2
79	Terapia Intensiva Pediatrica	adolescents	F	0.1	E00-E90 Enfermedades endócrinas, nutricionales y metabólicas	FALSE	SI	Desconocido	Grado 2
80	Terapia Intensiva Quirúrgica	children	F	0.79	I00-I99 Enfermedades del sistema circulatorio	FALSE	SI	Desconocido	Grado 2
81	Terapia Intensiva Quirúrgica	infants and toddlers	F	-7.98	C00-D48 Neoplasias	FALSE	SI	Desconocido	Grado 2
82	Terapia Intensiva Quirúrgica	children	F	-1.85	Q00-Q99 Malformaciones congénitas,deformidades y anomalias cromosomicas	FALSE	SI	Desconocido	Grado 2
83	Terapia Intensiva Quirúrgica	children	F	-5.62	Q00-Q99 Malformaciones congénitas,deformidades y anomalias cromosomicas	FALSE	SI	Desconocido	Grado 2
84	Terapia Intensiva Quirúrgica	children	F	0.58	C00-D48 Neoplasias	FALSE	SI	Desconocido	Grado 2
85	Terapia Intensiva Quirúrgica	children	F	2.14	K00-K93 Enfermedades del aparato digestivo	FALSE	SI	Desconocido	Grado 2
86	Terapia Intensiva Quirúrgica	children	M	0.23	Q00-Q99 Malformaciones congénitas,deformidades y anomalias cromosomicas	FALSE	SI	Desconocido	Grado 2
87	Terapia Intensiva Quirúrgica	children	F	-0.47	Q00-Q99 Malformaciones congénitas,deformidades y anomalias cromosomicas	FALSE	SI	Desconocido	Grado 2
88	Terapia Intensiva Quirúrgica	children	M	-0.61	Q00-Q99 Malformaciones congénitas,deformidades y anomalias cromosomicas	FALSE	SI	Desconocido	Grado 2
89	Terapia Intensiva Quirúrgica	children	M	-0.46	Q00-Q99 Malformaciones congénitas,deformidades y anomalias cromosomicas	FALSE	SI	Desconocido	Grado 2
90	Terapia Intensiva Quirúrgica	children	M	-2.4	Q00-Q99 Malformaciones congénitas,deformidades y anomalias cromosomicas	FALSE	SI	Desconocido	Grado 2
91	Terapia Intensiva Quirúrgica	children	F	1.17	C00-D48 Neoplasias	FALSE	SI	Desconocido	Grado 2
92	Terapia Intensiva Quirúrgica	children	M	-1.42	Q00-Q99 Malformaciones congénitas,deformidades y anomalias cromosomicas	FALSE	SI	Desconocido	Grado 2
93	Terapia Intensiva Quirúrgica	children	F	0.62	Q00-Q99 Malformaciones congénitas,deformidades y anomalias cromosomicas	FALSE	SI	Desconocido	Grado 2
94	Terapia Intensiva Quirúrgica	children	M	-7.92	G00-G99 Enfermedades del sistema nervioso	FALSE	SI	Desconocido	Grado 2
95	Terapia Intensiva Quirúrgica	adolescents	M	-2.27	I00-I99 Enfermedades del sistema circulatorio	FALSE	SI	Desconocido	Grado 2
96	Terapia Intensiva Quirúrgica	infants and toddlers	F	-4.41	J00-J99 Enfermedades del sistema respiratorio	FALSE	SI	Desconocido	Grado 2
97	Terapia Intensiva Quirúrgica	infants and toddlers	M	1.06	Q00-Q99 Malformaciones congénitas,deformidades y anomalias cromosomicas	FALSE	SI	Desconocido	Grado 2
98	Terapia Intensiva Quirúrgica	infants and toddlers	F	-3.84	Q00-Q99 Malformaciones congénitas,deformidades y anomalias cromosomicas	FALSE	SI	Desconocido	Grado 2
99	Terapia Intensiva Quirúrgica	children	M	0.11	Z00-Z99 Factores que influyen en el estado de salud y contacto con los los servicios de salud	FALSE	SI	Desconocido	Grado 2
100	Terapia Intensiva Quirúrgica	children	F	-2.81	Q00-Q99 Malformaciones congénitas,deformidades y anomalias cromosomicas	FALSE	SI	Desconocido	Grado 2
101	Terapia Intensiva Quirúrgica	children	M	3.6	C00-D48 Neoplasias	FALSE	SI	Desconocido	Grado 2
102	Terapia Intensiva Quirúrgica	children	F	-0.03	D50-D89 Enfermedades de la sangre	FALSE	SI	Desconocido	Grado 2
103	Terapia Intensiva Quirúrgica	children	M	-4.43	Q00-Q99 Malformaciones congénitas,deformidades y anomalias cromosomicas	FALSE	SI	Desconocido	Grado 2
104	Terapia Intensiva Quirúrgica	children	F	-0.76	C00-D48 Neoplasias	FALSE	SI	Desconocido	Grado 3
105	Nefrología	adolescents	F	-3.93	Z00-Z99 Factores que influyen en el estado de salud y contacto con los los servicios de salud	TRUE	SI	Desconocido	Grado 2
106	Nefrología	adolescents	F	0.91	Z00-Z99 Factores que influyen en el estado de salud y contacto con los los servicios de salud	TRUE	SI	Desconocido	Grado 2
107	Nefrología	adolescents	F	-0.64	Z00-Z99 Factores que influyen en el estado de salud y contacto con los los servicios de salud	TRUE	SI	Desconocido	Grado 2
108	Nefrología	adolescents	M	-1.82	Z00-Z99 Factores que influyen en el estado de salud y contacto con los los servicios de salud	TRUE	SI	Desconocido	Grado 2
109	Terapia Intensiva Pediatrica	children	M	0.16	C00-D48 Neoplasias	TRUE	SI	Desconocido	Grado 2
110	Terapia Intensiva Pediatrica	children	F	-3.64	Z00-Z99 Factores que influyen en el estado de salud y contacto con los los servicios de salud	TRUE	SI	Desconocido	Grado 2
111	Terapia Intensiva Quirúrgica	children	F	1.41	Q00-Q99 Malformaciones congénitas,deformidades y anomalias cromosomicas	TRUE	SI	Desconocido	Grado 2
112	Terapia Intensiva Quirúrgica	infants and toddlers	F	-4.32	Q00-Q99 Malformaciones congénitas,deformidades y anomalias cromosomicas	TRUE	SI	Desconocido	Grado 2
113	Urgencias	adolescents	M	1.01	C00-D48 Neoplasias	TRUE	SI	Desconocido	Grado 2
114	Urgencias	adolescents	M	1.09	C00-D48 Neoplasias	TRUE	SI	Desconocido	Grado 2
115	Urgencias	adolescents	M	1.01	C00-D48 Neoplasias	TRUE	SI	Desconocido	Grado 3
116	Urgencias	adolescents	F	-2.9	C00-D48 Neoplasias	FALSE	SI	Desconocido	Grado 2
117	Terapia Intensiva Pediatrica	adolescents	F	1.96	C00-D48 Neoplasias	TRUE	SI	Desconocido	Grado 2
118	Neonatología	Neonates	F	0	Q00-Q99 Malformaciones congénitas,deformidades y anomalias cromosomicas	FALSE	NO	Muerte-no relacionada con el medicamento	Grado 2
119	Terapia Intensiva Quirúrgica	infants and toddlers	M	-0.72	Q00-Q99 Malformaciones congénitas,deformidades y anomalias cromosomicas	FALSE	NO	Muerte-no relacionada con el medicamento	Grado 2
120	Terapia Intensiva Quirúrgica	children	F	-3.44	Q00-Q99 Malformaciones congénitas,deformidades y anomalias cromosomicas	FALSE	NO	Muerte-no relacionada con el medicamento	Grado 2
121	Neonatología	Neonates	F	-0.44	J00-J99 Enfermedades del sistema respiratorio	FALSE	SI	Muerte-no relacionada con el medicamento	Grado 2
122	Terapia Intensiva Quirúrgica	children	F	-3.44	Q00-Q99 Malformaciones congénitas,deformidades y anomalias cromosomicas	FALSE	SI	Muerte-no relacionada con el medicamento	Grado 2
123	Urgencias	adults	M	4.13	C00-D48 Neoplasias	TRUE	NO	Muerte-relacionada con el medicamento	Grado 2
124	Terapia Intensiva Quirúrgica	children	M	-0.5	Q00-Q99 Malformaciones congénitas,deformidades y anomalias cromosomicas	FALSE	SI	Muerte-relacionada con el medicamento	Grado 2
125	Urgencias	adolescents	F	-0.18	C00-D48 Neoplasias	TRUE	SI	Muerte-relacionada con el medicamento	Grado 2
126	Urgencias	adolescents	F	-1.99	C00-D48 Neoplasias	TRUE	SI	Muerte-relacionada con el medicamento	Grado 2
127	Urgencias	children	F	1.22	C00-D48 Neoplasias	TRUE	SI	Muerte-relacionada con el medicamento	Grado 2
128	Urgencias	children	M	-0.27	C00-D48 Neoplasias	TRUE	SI	Muerte-relacionada con el medicamento	Grado 2
129	Urgencias	children	F	-0.86	C00-D48 Neoplasias	TRUE	SI	Muerte-relacionada con el medicamento	Grado 2
130	Urgencias	adolescents	F	1.96	C00-D48 Neoplasias	TRUE	SI	Muerte-relacionada con el medicamento	Grado 2
131	Urgencias	adolescents	F	-2.9	C00-D48 Neoplasias	TRUE	SI	Muerte-relacionada con el medicamento	Grado 2
132	Urgencias	SD	M	SD	C00-D48 Neoplasias	TRUE	SI	Muerte-relacionada con el medicamento	Grado 2
133	Urgencias	children	M	-0.34	C00-D48 Neoplasias	TRUE	SI	Muerte-relacionada con el medicamento	Grado 2
134	Urgencias	children	F	2.54	C00-D48 Neoplasias	TRUE	SI	Muerte-relacionada con el medicamento	Grado 2
135	Urgencias	children	F	1.59	C00-D48 Neoplasias	TRUE	SI	Muerte-relacionada con el medicamento	Grado 2
136	Urgencias	adolescents	F	-3.07	C00-D48 Neoplasias	TRUE	SI	Muerte-relacionada con el medicamento	Grado 2
137	Urgencias	adolescents	M	1.77	C00-D48 Neoplasias	TRUE	SI	Muerte-relacionada con el medicamento	Grado 2
138	Urgencias	children	M	-1.86	C00-D48 Neoplasias	TRUE	SI	Muerte-relacionada con el medicamento	Grado 3
139	Urgencias	adolescents	M	-0.86	C00-D48 Neoplasias	TRUE	SI	Muerte-relacionada con el medicamento	Grado 3
140	Urgencias	children	F	0.11	C00-D48 Neoplasias	TRUE	SI	Muerte-relacionada con el medicamento	Grado 3
141	Neonatología	infants and toddlers	F	-4.38	Q00-Q99 Malformaciones congénitas,deformidades y anomalias cromosomicas	FALSE	NO	Recuperado con secuela	Grado 2
142	Urgencias	adolescents	F	-0.52	C00-D48 Neoplasias	FALSE	NO	Recuperado con secuela	Grado 2
143	Urgencias	children	M	-0.89	C00-D48 Neoplasias	TRUE	NO	Recuperado con secuela	Grado 2
144	Infectología	children	F	1.95	Q00-Q99 Malformaciones congénitas,deformidades y anomalias cromosomicas	FALSE	SI	Recuperado con secuela	Grado 2
145	Nefrología	adolescents	F	0.17	Z00-Z99 Factores que influyen en el estado de salud y contacto con los los servicios de salud	FALSE	SI	Recuperado con secuela	Grado 2
146	Terapia Intensiva Quirúrgica	infants and toddlers	F	-1.2	I00-I99 Enfermedades del sistema circulatorio	FALSE	SI	Recuperado con secuela	Grado 2
147	Terapia Intensiva Quirúrgica	adolescents	F	-1.22	I00-I99 Enfermedades del sistema circulatorio	FALSE	SI	Recuperado con secuela	Grado 3
148	Urgencias	children	M	-2.1	C00-D48 Neoplasias	TRUE	SI	Recuperado con secuela	Grado 2
149	Urgencias	infants and toddlers	M	-1.85	C00-D48 Neoplasias	TRUE	SI	Recuperado con secuela	Grado 2
150	Urgencias	adolescents	M	0.4	C00-D48 Neoplasias	TRUE	SI	Recuperado con secuela	Grado 2
151	Urgencias	adolescents	F	0.62	C00-D48 Neoplasias	TRUE	SI	Recuperado con secuela	Grado 2
152	Adolescentes	adolescents	F	0.11	F00-F99 Trastornos mentales y del comportamiento	FALSE	NO	Recuperado sin secuela	Grado 2
153	Adolescentes	adolescents	F	0.54	Q00-Q99 Malformaciones congénitas,deformidades y anomalias cromosomicas	FALSE	NO	Recuperado sin secuela	Grado 2
154	Adolescentes	adolescents	F	1.11	E00-E90 Enfermedades endócrinas, nutricionales y metabólicas	FALSE	NO	Recuperado sin secuela	Grado 2
155	Adolescentes	adults	F	-0.18	F00-F99 Trastornos mentales y del comportamiento	FALSE	NO	Recuperado sin secuela	Grado 2
156	Adolescentes	adolescents	F	0.23	M00-M99 Enfermedades del sistema osteomuscular y del tejido conectivo	FALSE	NO	Recuperado sin secuela	Grado 2
157	Adolescentes	adolescents	F	0.4	N00-N99 Enfermedades del aparato genitourinario	FALSE	NO	Recuperado sin secuela	Grado 2
158	Adolescentes	adolescents	F	3.51	E00-E90 Enfermedades endócrinas, nutricionales y metabólicas	FALSE	NO	Recuperado sin secuela	Grado 2
159	Adolescentes	adolescents	F	0.05	F00-F99 Trastornos mentales y del comportamiento	FALSE	NO	Recuperado sin secuela	Grado 2
160	Adolescentes	adolescents	M	-3.04	Q00-Q99 Malformaciones congénitas,deformidades y anomalias cromosomicas	FALSE	NO	Recuperado sin secuela	Grado 2
161	Adolescentes	adolescents	F	2.41	E00-E90 Enfermedades endócrinas, nutricionales y metabólicas	FALSE	NO	Recuperado sin secuela	Grado 2
162	Adolescentes	adolescents	F	0.75	D50-D89 Enfermedades de la sangre	FALSE	NO	Recuperado sin secuela	Grado 2
163	Adolescentes	adolescents	F	2.29	E00-E90 Enfermedades endócrinas, nutricionales y metabólicas	FALSE	NO	Recuperado sin secuela	Grado 2
164	Adolescentes	adolescents	F	1.41	E00-E90 Enfermedades endócrinas, nutricionales y metabólicas	FALSE	NO	Recuperado sin secuela	Grado 2
165	Anestesiología	adolescents	F	0.73	SIN DATO	FALSE	NO	Recuperado sin secuela	Grado 2
166	Anestesiología	adolescents	F	0.88	C00-D48 Neoplasias	FALSE	NO	Recuperado sin secuela	Grado 2
167	Gastroenterología	children	M	-2.57	E00-E90 Enfermedades endócrinas, nutricionales y metabólicas	FALSE	NO	Recuperado sin secuela	Grado 2
168	Gastroenterología	adolescents	F	-1.75	K00-K93 Enfermedades del aparato digestivo	FALSE	NO	Recuperado sin secuela	Grado 2
169	Gastroenterología	adolescents	M	-2.71	K00-K93 Enfermedades del aparato digestivo	FALSE	NO	Recuperado sin secuela	Grado 2
170	Infectología	infants and toddlers	F	-1.83	A00-B99 Ciertas enfermedades infecciosas y parasitarias	FALSE	NO	Recuperado sin secuela	Grado 2
171	Infectología	infants and toddlers	F	-0.6	A00-B99 Ciertas enfermedades infecciosas y parasitarias	FALSE	NO	Recuperado sin secuela	Grado 2
172	Infectología	children	F	-0.61	A00-B99 Ciertas enfermedades infecciosas y parasitarias	FALSE	NO	Recuperado sin secuela	Grado 2
173	Infectología	children	F	-3.73	A00-B99 Ciertas enfermedades infecciosas y parasitarias	FALSE	NO	Recuperado sin secuela	Grado 2
174	Infectología	children	F	0.14	C00-D48 Neoplasias	FALSE	NO	Recuperado sin secuela	Grado 2
175	Infectología	adolescents	F	0.47	C00-D48 Neoplasias	FALSE	NO	Recuperado sin secuela	Grado 2
176	Infectología	adolescents	F	-0.44	A00-B99 Ciertas enfermedades infecciosas y parasitarias	FALSE	NO	Recuperado sin secuela	Grado 2
177	Infectología	adolescents	F	-0.49	A00-B99 Ciertas enfermedades infecciosas y parasitarias	FALSE	NO	Recuperado sin secuela	Grado 2
178	Infectología	adolescents	F	-0.49	A00-B99 Ciertas enfermedades infecciosas y parasitarias	FALSE	NO	Recuperado sin secuela	Grado 2
179	Infectología	infants and toddlers	F	-1.9	Q00-Q99 Malformaciones congénitas,deformidades y anomalias cromosomicas	FALSE	NO	Recuperado sin secuela	Grado 2
180	Infectología	infants and toddlers	M	-0.49	A00-B99 Ciertas enfermedades infecciosas y parasitarias	FALSE	NO	Recuperado sin secuela	Grado 2
181	Infectología	children	M	-4.65	J00-J99 Enfermedades del sistema respiratorio	FALSE	NO	Recuperado sin secuela	Grado 2
182	Infectología	children	M	0.13	A00-B99 Ciertas enfermedades infecciosas y parasitarias	FALSE	NO	Recuperado sin secuela	Grado 2
183	Nefrología	children	F	1.57	SIN DATO	FALSE	NO	Recuperado sin secuela	Grado 2
184	Nefrología	children	M	1.75	N00-N99 Enfermedades del aparato genitourinario	FALSE	NO	Recuperado sin secuela	Grado 2
185	Nefrología	children	M	-0.82	Z00-Z99 Factores que influyen en el estado de salud y contacto con los los servicios de salud	FALSE	NO	Recuperado sin secuela	Grado 2
186	Nefrología	children	M	-1.4	N00-N99 Enfermedades del aparato genitourinario	FALSE	NO	Recuperado sin secuela	Grado 2
187	Nefrología	adolescents	F	-0.43	Z00-Z99 Factores que influyen en el estado de salud y contacto con los los servicios de salud	FALSE	NO	Recuperado sin secuela	Grado 2
188	Nefrología	adolescents	F	-0.43	Z00-Z99 Factores que influyen en el estado de salud y contacto con los los servicios de salud	FALSE	NO	Recuperado sin secuela	Grado 2
189	Nefrología	adolescents	F	-0.45	N00-N99 Enfermedades del aparato genitourinario	FALSE	NO	Recuperado sin secuela	Grado 2
190	Nefrología	adolescents	M	0.72	Z00-Z99 Factores que influyen en el estado de salud y contacto con los los servicios de salud	FALSE	NO	Recuperado sin secuela	Grado 2
191	Nefrología	adults	M	-1.31	Z00-Z99 Factores que influyen en el estado de salud y contacto con los los servicios de salud	FALSE	NO	Recuperado sin secuela	Grado 2
192	Nefrología	adults	M	-1.3	Z00-Z99 Factores que influyen en el estado de salud y contacto con los los servicios de salud	FALSE	NO	Recuperado sin secuela	Grado 2
193	Nefrología	adults	M	-2.49	N00-N99 Enfermedades del aparato genitourinario	FALSE	NO	Recuperado sin secuela	Grado 2
194	Nefrología	adults	F	0	N00-N99 Enfermedades del aparato genitourinario	FALSE	NO	Recuperado sin secuela	Grado 2
195	Nefrología	children	F	1.57	N00-N99 Enfermedades del aparato genitourinario	FALSE	NO	Recuperado sin secuela	Grado 3
196	Neonatología	Neonates	M	-2.55	Q00-Q99 Malformaciones congénitas,deformidades y anomalias cromosomicas	FALSE	NO	Recuperado sin secuela	Grado 2
197	Neonatología	Neonates	M	-4.21	P00-P96 Ciertas afecciones originadas en el periodo perinatal	FALSE	NO	Recuperado sin secuela	Grado 2
198	Neonatología	Neonates	F	-1.01	Q00-Q99 Malformaciones congénitas,deformidades y anomalias cromosomicas	FALSE	NO	Recuperado sin secuela	Grado 2
199	Neonatología	Neonates	F	2.88	P00-P96 Ciertas afecciones originadas en el periodo perinatal	FALSE	NO	Recuperado sin secuela	Grado 2
200	Neonatología	Neonates	M	-4.77	J00-J99 Enfermedades del sistema respiratorio	FALSE	NO	Recuperado sin secuela	Grado 2
201	Neonatología	Neonates	M	-1.99	J00-J99 Enfermedades del sistema respiratorio	FALSE	NO	Recuperado sin secuela	Grado 2
202	Neonatología	Neonates	F	-1.37	Q00-Q99 Malformaciones congénitas,deformidades y anomalias cromosomicas	FALSE	NO	Recuperado sin secuela	Grado 2
203	Neonatología	Neonates	F	1.03	Q00-Q99 Malformaciones congénitas,deformidades y anomalias cromosomicas	FALSE	NO	Recuperado sin secuela	Grado 2
204	Neonatología	infants and toddlers	F	-5.13	Q00-Q99 Malformaciones congénitas,deformidades y anomalias cromosomicas	FALSE	NO	Recuperado sin secuela	Grado 2
205	Neonatología	Neonates	F	0	J00-J99 Enfermedades del sistema respiratorio	FALSE	NO	Recuperado sin secuela	Grado 2
206	Neonatología	Neonates	M	-3.77	K00-K93 Enfermedades del aparato digestivo	FALSE	NO	Recuperado sin secuela	Grado 2
207	Neonatología	infants and toddlers	M	-9.9	Q00-Q99 Malformaciones congénitas,deformidades y anomalias cromosomicas	FALSE	NO	Recuperado sin secuela	Grado 2
208	Neonatología	infants and toddlers	F	-7.1	P00-P96 Ciertas afecciones originadas en el periodo perinatal	FALSE	NO	Recuperado sin secuela	Grado 2
209	Neonatología	Neonates	M	0.5	Q00-Q99 Malformaciones congénitas,deformidades y anomalias cromosomicas	FALSE	NO	Recuperado sin secuela	Grado 2
210	Neonatología	Neonates	M	-2.53	Q00-Q99 Malformaciones congénitas,deformidades y anomalias cromosomicas	FALSE	NO	Recuperado sin secuela	Grado 2
211	Neonatología	Neonates	M	0.37	Q00-Q99 Malformaciones congénitas,deformidades y anomalias cromosomicas	FALSE	NO	Recuperado sin secuela	Grado 2
212	Neonatología	Neonates	F	-4.27	P00-P96 Ciertas afecciones originadas en el periodo perinatal	FALSE	NO	Recuperado sin secuela	Grado 2
213	Neonatología	Neonates	M	-1.66	I00-I99 Enfermedades del sistema circulatorio	FALSE	NO	Recuperado sin secuela	Grado 2
214	Neonatología	Neonates	F	-1.63	Q00-Q99 Malformaciones congénitas,deformidades y anomalias cromosomicas	FALSE	NO	Recuperado sin secuela	Grado 2
215	Neonatología	Neonates	F	-3.17	Q00-Q99 Malformaciones congénitas,deformidades y anomalias cromosomicas	FALSE	NO	Recuperado sin secuela	Grado 2
216	Neonatología	Neonates	M	-4.24	Q00-Q99 Malformaciones congénitas,deformidades y anomalias cromosomicas	FALSE	NO	Recuperado sin secuela	Grado 2
217	Neonatología	Neonates	F	-0.44	J00-J99 Enfermedades del sistema respiratorio	FALSE	NO	Recuperado sin secuela	Grado 2
218	Neonatología	infants and toddlers	F	-1.85	Q00-Q99 Malformaciones congénitas,deformidades y anomalias cromosomicas	FALSE	NO	Recuperado sin secuela	Grado 2
219	Neonatología	infants and toddlers	F	-1.81	K00-K93 Enfermedades del aparato digestivo	FALSE	NO	Recuperado sin secuela	Grado 2
220	Neonatología	infants and toddlers	M	-3.32	I00-I99 Enfermedades del sistema circulatorio	FALSE	NO	Recuperado sin secuela	Grado 2
221	Neonatología	infants and toddlers	M	-7.23	P00-P96 Ciertas afecciones originadas en el periodo perinatal	FALSE	NO	Recuperado sin secuela	Grado 2
222	Neonatología	infants and toddlers	F	-4.38	Q00-Q99 Malformaciones congénitas,deformidades y anomalias cromosomicas	FALSE	NO	Recuperado sin secuela	Grado 2
223	Neonatología	infants and toddlers	M	1.9	Q00-Q99 Malformaciones congénitas,deformidades y anomalias cromosomicas	FALSE	NO	Recuperado sin secuela	Grado 2
224	Neonatología	infants and toddlers	M	-2.32	N00-N99 Enfermedades del aparato genitourinario	FALSE	NO	Recuperado sin secuela	Grado 2
225	Neonatología	Neonates	M	-5.27	Q00-Q99 Malformaciones congénitas,deformidades y anomalias cromosomicas	FALSE	NO	Recuperado sin secuela	Grado 2
226	Neonatología	Neonates	M	-0.73	Q00-Q99 Malformaciones congénitas,deformidades y anomalias cromosomicas	FALSE	NO	Recuperado sin secuela	Grado 2
227	Neonatología	Neonates	F	-0.39	Q00-Q99 Malformaciones congénitas,deformidades y anomalias cromosomicas	FALSE	NO	Recuperado sin secuela	Grado 2
228	Neonatología	Neonates	F	1.24	C00-D48 Neoplasias	FALSE	NO	Recuperado sin secuela	Grado 2
229	Neonatología	Neonates	M	-5.27	Q00-Q99 Malformaciones congénitas,deformidades y anomalias cromosomicas	FALSE	NO	Recuperado sin secuela	Grado 2
230	Neonatología	Neonates	F	-2.9	K00-K93 Enfermedades del aparato digestivo	FALSE	NO	Recuperado sin secuela	Grado 2
231	Neonatología	Neonates	F	-3.52	P00-P96 Ciertas afecciones originadas en el periodo perinatal	FALSE	NO	Recuperado sin secuela	Grado 2
232	Neonatología	Neonates	F	-0.35	Q00-Q99 Malformaciones congénitas,deformidades y anomalias cromosomicas	FALSE	NO	Recuperado sin secuela	Grado 2
233	Neonatología	Neonates	F	-0.81	Q00-Q99 Malformaciones congénitas,deformidades y anomalias cromosomicas	FALSE	NO	Recuperado sin secuela	Grado 2
234	Neonatología	Neonates	F	-0.81	Q00-Q99 Malformaciones congénitas,deformidades y anomalias cromosomicas	FALSE	NO	Recuperado sin secuela	Grado 2
235	Neonatología	Neonates	M	-0.69	P00-P96 Ciertas afecciones originadas en el periodo perinatal	FALSE	NO	Recuperado sin secuela	Grado 2
236	Neonatología	Neonates	F	-3.77	K00-K93 Enfermedades del aparato digestivo	FALSE	NO	Recuperado sin secuela	Grado 2
237	Neonatología	Neonates	M	-1.89	K00-K93 Enfermedades del aparato digestivo	FALSE	NO	Recuperado sin secuela	Grado 2
238	Neonatología	Neonates	M	1.57	Q00-Q99 Malformaciones congénitas,deformidades y anomalias cromosomicas	FALSE	NO	Recuperado sin secuela	Grado 2
239	Neonatología	infants and toddlers	M	-11.02	J00-J99 Enfermedades del sistema respiratorio	FALSE	NO	Recuperado sin secuela	Grado 3
240	Neonatología	infants and toddlers	M	-2.44	C00-D48 Neoplasias	FALSE	NO	Recuperado sin secuela	Grado 3
241	Neonatología	Neonates	F	-3.77	K00-K93 Enfermedades del aparato digestivo	FALSE	NO	Recuperado sin secuela	Grado 3
242	Neonatología	Neonates	M	-1.89	K00-K93 Enfermedades del aparato digestivo	FALSE	NO	Recuperado sin secuela	Grado 3
243	Terapia Intensiva Pediatrica	infants and toddlers	F	1.34	J00-J99 Enfermedades del sistema respiratorio	FALSE	NO	Recuperado sin secuela	Grado 2
244	Terapia Intensiva Pediatrica	infants and toddlers	F	-1.51	K00-K93 Enfermedades del aparato digestivo	FALSE	NO	Recuperado sin secuela	Grado 2
245	Terapia Intensiva Pediatrica	infants and toddlers	M	-0.52	J00-J99 Enfermedades del sistema respiratorio	FALSE	NO	Recuperado sin secuela	Grado 2
246	Terapia Intensiva Pediatrica	infants and toddlers	M	-1.4	R00-R99 Síntomas, signos y hallazgos anormales clínicos y del laboratorio, no clasificados en otra parte	FALSE	NO	Recuperado sin secuela	Grado 2
247	Terapia Intensiva Pediatrica	infants and toddlers	F	-2.03	SIN DATO	FALSE	NO	Recuperado sin secuela	Grado 2
248	Terapia Intensiva Pediatrica	infants and toddlers	F	-2.2	Q00-Q99 Malformaciones congénitas,deformidades y anomalias cromosomicas	FALSE	NO	Recuperado sin secuela	Grado 2
249	Terapia Intensiva Pediatrica	infants and toddlers	F	-4.42	Q00-Q99 Malformaciones congénitas,deformidades y anomalias cromosomicas	FALSE	NO	Recuperado sin secuela	Grado 2
250	Terapia Intensiva Pediatrica	infants and toddlers	F	0.86	G00-G99 Enfermedades del sistema nervioso	FALSE	NO	Recuperado sin secuela	Grado 2
251	Terapia Intensiva Pediatrica	children	M	0.47	J00-J99 Enfermedades del sistema respiratorio	FALSE	NO	Recuperado sin secuela	Grado 2
252	Terapia Intensiva Pediatrica	children	F	-0.46	Q00-Q99 Malformaciones congénitas,deformidades y anomalias cromosomicas	FALSE	NO	Recuperado sin secuela	Grado 2
253	Terapia Intensiva Pediatrica	children	M	-1.59	C00-D48 Neoplasias	FALSE	NO	Recuperado sin secuela	Grado 2
254	Terapia Intensiva Pediatrica	children	F	-1.67	M00-M99 Enfermedades del sistema osteomuscular y del tejido conectivo	FALSE	NO	Recuperado sin secuela	Grado 2
255	Terapia Intensiva Pediatrica	children	F	1.24	C00-D48 Neoplasias	FALSE	NO	Recuperado sin secuela	Grado 2
256	Terapia Intensiva Pediatrica	infants and toddlers	M	-4.43	J00-J99 Enfermedades del sistema respiratorio	FALSE	NO	Recuperado sin secuela	Grado 2
257	Terapia Intensiva Pediatrica	infants and toddlers	F	-2.38	Q00-Q99 Malformaciones congénitas,deformidades y anomalias cromosomicas	FALSE	NO	Recuperado sin secuela	Grado 2
258	Terapia Intensiva Pediatrica	children	F	-1.04	A00-B99 Ciertas enfermedades infecciosas y parasitarias	FALSE	NO	Recuperado sin secuela	Grado 2
259	Terapia Intensiva Pediatrica	children	F	0.16	A00-B99 Ciertas enfermedades infecciosas y parasitarias	FALSE	NO	Recuperado sin secuela	Grado 2
260	Terapia Intensiva Pediatrica	adolescents	F	-1.13	E00-E90 Enfermedades endócrinas, nutricionales y metabólicas	FALSE	NO	Recuperado sin secuela	Grado 2
261	Terapia Intensiva Pediatrica	adolescents	M	-0.58	G00-G99 Enfermedades del sistema nervioso	FALSE	NO	Recuperado sin secuela	Grado 2
262	Terapia Intensiva Pediatrica	adolescents	M	-0.56	G00-G99 Enfermedades del sistema nervioso	FALSE	NO	Recuperado sin secuela	Grado 2
263	Terapia Intensiva Pediatrica	adolescents	F	2.05	J00-J99 Enfermedades del sistema respiratorio	FALSE	NO	Recuperado sin secuela	Grado 2
264	Terapia Intensiva Pediatrica	children	F	3.48	C00-D48 Neoplasias	FALSE	NO	Recuperado sin secuela	Grado 3
265	Terapia Intensiva Pediatrica	infants and toddlers	M	-4.45	Q00-Q99 Malformaciones congénitas,deformidades y anomalias cromosomicas	FALSE	NO	Recuperado sin secuela	Grado 3
266	Terapia Intensiva Pediatrica	children	F	2.08	C00-D48 Neoplasias	FALSE	NO	Recuperado sin secuela	Grado 3
267	Terapia Intensiva Quirúrgica	infants and toddlers	M	-0.86	N00-N99 Enfermedades del aparato genitourinario	FALSE	NO	Recuperado sin secuela	Grado 2
268	Terapia Intensiva Quirúrgica	infants and toddlers	M	-3.12	Q00-Q99 Malformaciones congénitas,deformidades y anomalias cromosomicas	FALSE	NO	Recuperado sin secuela	Grado 2
269	Terapia Intensiva Quirúrgica	children	F	0.9	Q00-Q99 Malformaciones congénitas,deformidades y anomalias cromosomicas	FALSE	NO	Recuperado sin secuela	Grado 2
270	Terapia Intensiva Quirúrgica	children	F	1.21	G00-G99 Enfermedades del sistema nervioso	FALSE	NO	Recuperado sin secuela	Grado 2
271	Terapia Intensiva Quirúrgica	children	M	-7.61	Q00-Q99 Malformaciones congénitas,deformidades y anomalias cromosomicas	FALSE	NO	Recuperado sin secuela	Grado 2
272	Terapia Intensiva Quirúrgica	children	F	-0.28	C00-D48 Neoplasias	FALSE	NO	Recuperado sin secuela	Grado 2
273	Terapia Intensiva Quirúrgica	children	F	-5.07	I00-I99 Enfermedades del sistema circulatorio	FALSE	NO	Recuperado sin secuela	Grado 2
274	Terapia Intensiva Quirúrgica	children	F	0.65	C00-D48 Neoplasias	FALSE	NO	Recuperado sin secuela	Grado 2
275	Terapia Intensiva Quirúrgica	adults	F	0	Q00-Q99 Malformaciones congénitas,deformidades y anomalias cromosomicas	FALSE	NO	Recuperado sin secuela	Grado 2
276	Terapia Intensiva Quirúrgica	infants and toddlers	F	-3.32	Q00-Q99 Malformaciones congénitas,deformidades y anomalias cromosomicas	FALSE	NO	Recuperado sin secuela	Grado 2
277	Terapia Intensiva Quirúrgica	infants and toddlers	M	-3.72	Q00-Q99 Malformaciones congénitas,deformidades y anomalias cromosomicas	FALSE	NO	Recuperado sin secuela	Grado 2
278	Terapia Intensiva Quirúrgica	infants and toddlers	M	-0.23	Q00-Q99 Malformaciones congénitas,deformidades y anomalias cromosomicas	FALSE	NO	Recuperado sin secuela	Grado 2
279	Terapia Intensiva Quirúrgica	children	F	-2.3	Q00-Q99 Malformaciones congénitas,deformidades y anomalias cromosomicas	FALSE	NO	Recuperado sin secuela	Grado 2
280	Terapia Intensiva Quirúrgica	children	F	-3.07	F00-F99 Trastornos mentales y del comportamiento	FALSE	NO	Recuperado sin secuela	Grado 2
281	Terapia Intensiva Quirúrgica	children	F	-0.76	C00-D48 Neoplasias	FALSE	NO	Recuperado sin secuela	Grado 2
282	Terapia Intensiva Quirúrgica	children	M	0.28	Q00-Q99 Malformaciones congénitas,deformidades y anomalias cromosomicas	FALSE	NO	Recuperado sin secuela	Grado 2
283	Terapia Intensiva Quirúrgica	infants and toddlers	F	-2.13	Q00-Q99 Malformaciones congénitas,deformidades y anomalias cromosomicas	FALSE	NO	Recuperado sin secuela	Grado 2
284	Terapia Intensiva Quirúrgica	infants and toddlers	F	0.08	Q00-Q99 Malformaciones congénitas,deformidades y anomalias cromosomicas	FALSE	NO	Recuperado sin secuela	Grado 2
285	Terapia Intensiva Quirúrgica	infants and toddlers	F	-0.71	Q00-Q99 Malformaciones congénitas,deformidades y anomalias cromosomicas	FALSE	NO	Recuperado sin secuela	Grado 2
286	Terapia Intensiva Quirúrgica	infants and toddlers	F	2.45	Q00-Q99 Malformaciones congénitas,deformidades y anomalias cromosomicas	FALSE	NO	Recuperado sin secuela	Grado 2
287	Terapia Intensiva Quirúrgica	infants and toddlers	F	-2.98	Q00-Q99 Malformaciones congénitas,deformidades y anomalias cromosomicas	FALSE	NO	Recuperado sin secuela	Grado 2
288	Terapia Intensiva Quirúrgica	children	F	1.33	K00-K93 Enfermedades del aparato digestivo	FALSE	NO	Recuperado sin secuela	Grado 2
289	Terapia Intensiva Quirúrgica	children	F	0.6	C00-D48 Neoplasias	FALSE	NO	Recuperado sin secuela	Grado 2
290	Terapia Intensiva Quirúrgica	children	F	1.17	C00-D48 Neoplasias	FALSE	NO	Recuperado sin secuela	Grado 2
291	Terapia Intensiva Quirúrgica	children	F	1.17	C00-D48 Neoplasias	FALSE	NO	Recuperado sin secuela	Grado 2
292	Terapia Intensiva Quirúrgica	children	F	-0.42	N00-N99 Enfermedades del aparato genitourinario	FALSE	NO	Recuperado sin secuela	Grado 2
293	Terapia Intensiva Quirúrgica	children	F	0.62	Q00-Q99 Malformaciones congénitas,deformidades y anomalias cromosomicas	FALSE	NO	Recuperado sin secuela	Grado 2
294	Terapia Intensiva Quirúrgica	children	M	-7.92	G00-G99 Enfermedades del sistema nervioso	FALSE	NO	Recuperado sin secuela	Grado 2
295	Terapia Intensiva Quirúrgica	adolescents	M	-2.27	I00-I99 Enfermedades del sistema circulatorio	FALSE	NO	Recuperado sin secuela	Grado 2
296	Terapia Intensiva Quirúrgica	infants and toddlers	F	-1.2	I00-I99 Enfermedades del sistema circulatorio	FALSE	NO	Recuperado sin secuela	Grado 2
297	Terapia Intensiva Quirúrgica	infants and toddlers	F	-1.2	I00-I99 Enfermedades del sistema circulatorio	FALSE	NO	Recuperado sin secuela	Grado 2
298	Terapia Intensiva Quirúrgica	infants and toddlers	M	1.08	Q00-Q99 Malformaciones congénitas,deformidades y anomalias cromosomicas	FALSE	NO	Recuperado sin secuela	Grado 2
299	Terapia Intensiva Quirúrgica	children	F	2.92	Q00-Q99 Malformaciones congénitas,deformidades y anomalias cromosomicas	FALSE	NO	Recuperado sin secuela	Grado 2
300	Terapia Intensiva Quirúrgica	children	F	-0.02	G00-G99 Enfermedades del sistema nervioso	FALSE	NO	Recuperado sin secuela	Grado 2
301	Terapia Intensiva Quirúrgica	children	F	0.88	K00-K93 Enfermedades del aparato digestivo	FALSE	NO	Recuperado sin secuela	Grado 2
302	Terapia Intensiva Quirúrgica	children	F	-0.03	D50-D89 Enfermedades de la sangre	FALSE	NO	Recuperado sin secuela	Grado 2
303	Terapia Intensiva Quirúrgica	adolescents	F	1.66	G00-G99 Enfermedades del sistema nervioso	FALSE	NO	Recuperado sin secuela	Grado 2
304	Terapia Intensiva Quirúrgica	adolescents	M	-1.06	C00-D48 Neoplasias	FALSE	NO	Recuperado sin secuela	Grado 2
305	Terapia Intensiva Quirúrgica	adolescents	F	2.01	J00-J99 Enfermedades del sistema respiratorio	FALSE	NO	Recuperado sin secuela	Grado 2
306	Terapia Intensiva Quirúrgica	adolescents	M	1.17	SIN DATO	FALSE	NO	Recuperado sin secuela	Grado 2
307	Terapia Intensiva Quirúrgica	adolescents	F	-0.14	N00-N99 Enfermedades del aparato genitourinario	FALSE	NO	Recuperado sin secuela	Grado 2
308	Terapia Intensiva Quirúrgica	adolescents	M	-1.22	Q00-Q99 Malformaciones congénitas,deformidades y anomalias cromosomicas	FALSE	NO	Recuperado sin secuela	Grado 3
309	Urgencias	infants and toddlers	F	-1.92	C00-D48 Neoplasias	FALSE	NO	Recuperado sin secuela	Grado 2
310	Urgencias	infants and toddlers	M	2.46	G00-G99 Enfermedades del sistema nervioso	FALSE	NO	Recuperado sin secuela	Grado 2
311	Urgencias	children	F	0.61	C00-D48 Neoplasias	FALSE	NO	Recuperado sin secuela	Grado 2
312	Urgencias	infants and toddlers	M	-3.53	R00-R99 Síntomas, signos y hallazgos anormales clínicos y del laboratorio, no clasificados en otra parte	FALSE	NO	Recuperado sin secuela	Grado 2
313	Urgencias	children	F	-0.8	C00-D48 Neoplasias	FALSE	NO	Recuperado sin secuela	Grado 2
314	Urgencias	children	M	2.38	C00-D48 Neoplasias	FALSE	NO	Recuperado sin secuela	Grado 2
315	Urgencias	adolescents	F	-0.47	C00-D48 Neoplasias	FALSE	NO	Recuperado sin secuela	Grado 2
316	Urgencias	adolescents	F	2.76	C00-D48 Neoplasias	FALSE	NO	Recuperado sin secuela	Grado 2
317	Urgencias	infants and toddlers	M	1.66	D50-D89 Enfermedades de la sangre	FALSE	NO	Recuperado sin secuela	Grado 2
318	Urgencias	infants and toddlers	F	-3.3	F00-F99 Trastornos mentales y del comportamiento	FALSE	NO	Recuperado sin secuela	Grado 2
319	Urgencias	infants and toddlers	M	0.52	Q00-Q99 Malformaciones congénitas,deformidades y anomalias cromosomicas	FALSE	NO	Recuperado sin secuela	Grado 2
320	Urgencias	infants and toddlers	F	0.99	G00-G99 Enfermedades del sistema nervioso	FALSE	NO	Recuperado sin secuela	Grado 2
321	Urgencias	infants and toddlers	F	-4.92	P00-P96 Ciertas afecciones originadas en el periodo perinatal	FALSE	NO	Recuperado sin secuela	Grado 2
322	Urgencias	children	M	-1.19	F00-F99 Trastornos mentales y del comportamiento	FALSE	NO	Recuperado sin secuela	Grado 2
323	Urgencias	children	M	1.91	G00-G99 Enfermedades del sistema nervioso	FALSE	NO	Recuperado sin secuela	Grado 2
324	Urgencias	children	M	0.19	K00-K93 Enfermedades del aparato digestivo	FALSE	NO	Recuperado sin secuela	Grado 2
325	Urgencias	children	M	-1.26	G00-G99 Enfermedades del sistema nervioso	FALSE	NO	Recuperado sin secuela	Grado 2
326	Urgencias	children	M	-3.46	C00-D48 Neoplasias	FALSE	NO	Recuperado sin secuela	Grado 2
327	Urgencias	children	F	-2.39	C00-D48 Neoplasias	FALSE	NO	Recuperado sin secuela	Grado 2
328	Urgencias	adolescents	F	1.28	E00-E90 Enfermedades endócrinas, nutricionales y metabólicas	FALSE	NO	Recuperado sin secuela	Grado 2
329	Adolescentes	adolescents	F	0.83	N00-N99 Enfermedades del aparato genitourinario	TRUE	NO	Recuperado sin secuela	Grado 2
330	Urgencias	infants and toddlers	M	1.17	C00-D48 Neoplasias	TRUE	NO	Recuperado sin secuela	Grado 2
331	Urgencias	children	M	-0.5	C00-D48 Neoplasias	TRUE	NO	Recuperado sin secuela	Grado 2
332	Urgencias	children	M	0.98	C00-D48 Neoplasias	TRUE	NO	Recuperado sin secuela	Grado 2
333	Urgencias	children	M	2.68	C00-D48 Neoplasias	TRUE	NO	Recuperado sin secuela	Grado 2
334	Urgencias	adolescents	M	1.85	C00-D48 Neoplasias	TRUE	NO	Recuperado sin secuela	Grado 2
335	Urgencias	adolescents	F	1.07	G00-G99 Enfermedades del sistema nervioso	TRUE	NO	Recuperado sin secuela	Grado 2
336	Urgencias	adolescents	M	2.43	G00-G99 Enfermedades del sistema nervioso	TRUE	NO	Recuperado sin secuela	Grado 2
337	Urgencias	adolescents	F	0.77	Q00-Q99 Malformaciones congénitas,deformidades y anomalias cromosomicas	TRUE	NO	Recuperado sin secuela	Grado 2
338	Urgencias	children	M	-0.43	C00-D48 Neoplasias	TRUE	NO	Recuperado sin secuela	Grado 2
339	Urgencias	children	F	0.07	C00-D48 Neoplasias	TRUE	NO	Recuperado sin secuela	Grado 2
340	Urgencias	children	F	-1.26	C00-D48 Neoplasias	TRUE	NO	Recuperado sin secuela	Grado 2
341	Urgencias	adolescents	F	0.97	C00-D48 Neoplasias	TRUE	NO	Recuperado sin secuela	Grado 2
342	Urgencias	SD	F	SD	C00-D48 Neoplasias	TRUE	NO	Recuperado sin secuela	Grado 2
343	Urgencias	infants and toddlers	F	0.49	C00-D48 Neoplasias	TRUE	NO	Recuperado sin secuela	Grado 2
344	Urgencias	infants and toddlers	M	1.93	C00-D48 Neoplasias	TRUE	NO	Recuperado sin secuela	Grado 2
345	Urgencias	children	F	-0.76	C00-D48 Neoplasias	TRUE	NO	Recuperado sin secuela	Grado 2
346	Urgencias	children	F	0.69	C00-D48 Neoplasias	TRUE	NO	Recuperado sin secuela	Grado 2
347	Urgencias	children	F	0.46	C00-D48 Neoplasias	TRUE	NO	Recuperado sin secuela	Grado 2
348	Urgencias	children	M	0.82	C00-D48 Neoplasias	TRUE	NO	Recuperado sin secuela	Grado 2
349	Urgencias	children	F	-2.04	C00-D48 Neoplasias	TRUE	NO	Recuperado sin secuela	Grado 2
350	Urgencias	children	M	2.98	C00-D48 Neoplasias	TRUE	NO	Recuperado sin secuela	Grado 2
351	Urgencias	children	M	-4.63	C00-D48 Neoplasias	TRUE	NO	Recuperado sin secuela	Grado 2
352	Urgencias	adolescents	M	-0.37	C00-D48 Neoplasias	TRUE	NO	Recuperado sin secuela	Grado 2
353	Urgencias	adolescents	M	1.14	C00-D48 Neoplasias	TRUE	NO	Recuperado sin secuela	Grado 2
354	Urgencias	adolescents	M	-0.56	C00-D48 Neoplasias	TRUE	NO	Recuperado sin secuela	Grado 2
355	Urgencias	children	M	2.55	C00-D48 Neoplasias	TRUE	NO	Recuperado sin secuela	Grado 3
356	Urgencias	children	M	1.02	C00-D48 Neoplasias	TRUE	NO	Recuperado sin secuela	Grado 3
357	Urgencias	children	M	-2.59	G00-G99 Enfermedades del sistema nervioso	TRUE	NO	Recuperado sin secuela	Grado 3
358	Urgencias	adolescents	M	1.67	C00-D48 Neoplasias	TRUE	NO	Recuperado sin secuela	Grado 3
359	Urgencias	adolescents	F	-1.04	C00-D48 Neoplasias	TRUE	NO	Recuperado sin secuela	Grado 3
360	Urgencias	children	M	-2.16	C00-D48 Neoplasias	TRUE	NO	Recuperado sin secuela	Grado 3
361	Adolescentes	adolescents	F	-0.51	M00-M99 Enfermedades del sistema osteomuscular y del tejido conectivo	FALSE	SI	Recuperado sin secuela	Grado 2
362	Alergia	adolescents	F	-3.88	Q00-Q99 Malformaciones congénitas,deformidades y anomalias cromosomicas	FALSE	SI	Recuperado sin secuela	Grado 2
363	Anestesiología	adolescents	F	1.45	Q00-Q99 Malformaciones congénitas,deformidades y anomalias cromosomicas	FALSE	SI	Recuperado sin secuela	Grado 2
364	Gastroenterología	SD	F	SD	Q00-Q99 Malformaciones congénitas,deformidades y anomalias cromosomicas	FALSE	SI	Recuperado sin secuela	Grado 2
365	Infectología	infants and toddlers	M	-6.01	A00-B99 Ciertas enfermedades infecciosas y parasitarias	FALSE	SI	Recuperado sin secuela	Grado 2
366	Infectología	infants and toddlers	M	1.59	G00-G99 Enfermedades del sistema nervioso	FALSE	SI	Recuperado sin secuela	Grado 2
367	Infectología	children	M	-0.97	C00-D48 Neoplasias	FALSE	SI	Recuperado sin secuela	Grado 2
368	Infectología	children	M	-1.01	C00-D48 Neoplasias	FALSE	SI	Recuperado sin secuela	Grado 2
369	Infectología	children	F	1.92	A00-B99 Ciertas enfermedades infecciosas y parasitarias	FALSE	SI	Recuperado sin secuela	Grado 2
370	Infectología	children	F	0.16	D50-D89 Enfermedades de la sangre	FALSE	SI	Recuperado sin secuela	Grado 2
371	Infectología	children	F	0.16	D50-D89 Enfermedades de la sangre	FALSE	SI	Recuperado sin secuela	Grado 2
372	Infectología	children	M	2.71	C00-D48 Neoplasias	FALSE	SI	Recuperado sin secuela	Grado 2
373	Infectología	children	F	-1.07	A00-B99 Ciertas enfermedades infecciosas y parasitarias	FALSE	SI	Recuperado sin secuela	Grado 2
374	Infectología	adolescents	F	1.79	K00-K93 Enfermedades del aparato digestivo	FALSE	SI	Recuperado sin secuela	Grado 2
375	Infectología	children	F	-1.88	C00-D48 Neoplasias	FALSE	SI	Recuperado sin secuela	Grado 2
376	Infectología	children	F	0.03	E00-E90 Enfermedades endócrinas, nutricionales y metabólicas	FALSE	SI	Recuperado sin secuela	Grado 2
377	Infectología	children	F	1.89	C00-D48 Neoplasias	FALSE	SI	Recuperado sin secuela	Grado 2
378	Infectología	children	F	-2.62	N00-N99 Enfermedades del aparato genitourinario	FALSE	SI	Recuperado sin secuela	Grado 3
379	Médicina Interna	children	F	0.64	R00-R99 Síntomas, signos y hallazgos anormales clínicos y del laboratorio, no clasificados en otra parte	FALSE	SI	Recuperado sin secuela	Grado 2
380	Médicina Interna	children	M	-3.33	C00-D48 Neoplasias	FALSE	SI	Recuperado sin secuela	Grado 2
381	Nefrología	children	F	1.57	N00-N99 Enfermedades del aparato genitourinario	FALSE	SI	Recuperado sin secuela	Grado 2
382	Nefrología	adults	F	-0.43	N00-N99 Enfermedades del aparato genitourinario	FALSE	SI	Recuperado sin secuela	Grado 2
383	Nefrología	children	F	-1.04	N00-N99 Enfermedades del aparato genitourinario	FALSE	SI	Recuperado sin secuela	Grado 3
384	Nefrología	children	F	0.26	N00-N99 Enfermedades del aparato genitourinario	FALSE	SI	Recuperado sin secuela	Grado 3
385	Neonatología	Neonates	M	-3.75	J00-J99 Enfermedades del sistema respiratorio	FALSE	SI	Recuperado sin secuela	Grado 2
386	Neonatología	Neonates	F	-5.61	P00-P96 Ciertas afecciones originadas en el periodo perinatal	FALSE	SI	Recuperado sin secuela	Grado 2
387	Neonatología	infants and toddlers	F	-9.91	P00-P96 Ciertas afecciones originadas en el periodo perinatal	FALSE	SI	Recuperado sin secuela	Grado 2
388	Neonatología	infants and toddlers	M	-10.15	J00-J99 Enfermedades del sistema respiratorio	FALSE	SI	Recuperado sin secuela	Grado 2
389	Neonatología	infants and toddlers	M	-10.55	J00-J99 Enfermedades del sistema respiratorio	FALSE	SI	Recuperado sin secuela	Grado 2
390	Neonatología	Neonates	F	-5.25	J00-J99 Enfermedades del sistema respiratorio	FALSE	SI	Recuperado sin secuela	Grado 2
391	Neonatología	Neonates	M	3.4	Q00-Q99 Malformaciones congénitas,deformidades y anomalias cromosomicas	FALSE	SI	Recuperado sin secuela	Grado 2
392	Neonatología	Neonates	M	-4.53	Q00-Q99 Malformaciones congénitas,deformidades y anomalias cromosomicas	FALSE	SI	Recuperado sin secuela	Grado 2
393	Neonatología	Neonates	M	-2.13	I00-I99 Enfermedades del sistema circulatorio	FALSE	SI	Recuperado sin secuela	Grado 2
394	Neonatología	Neonates	F	-1.51	Q00-Q99 Malformaciones congénitas,deformidades y anomalias cromosomicas	FALSE	SI	Recuperado sin secuela	Grado 2
395	Neonatología	Neonates	F	-1.43	Q00-Q99 Malformaciones congénitas,deformidades y anomalias cromosomicas	FALSE	SI	Recuperado sin secuela	Grado 2
396	Neonatología	Neonates	M	-0.99	K00-K93 Enfermedades del aparato digestivo	FALSE	SI	Recuperado sin secuela	Grado 2
397	Neonatología	Neonates	M	-1.67	Q00-Q99 Malformaciones congénitas,deformidades y anomalias cromosomicas	FALSE	SI	Recuperado sin secuela	Grado 2
398	Neonatología	Neonates	M	-0.83	Q00-Q99 Malformaciones congénitas,deformidades y anomalias cromosomicas	FALSE	SI	Recuperado sin secuela	Grado 2
399	Neonatología	Neonates	M	-0.74	P00-P96 Ciertas afecciones originadas en el periodo perinatal	FALSE	SI	Recuperado sin secuela	Grado 2
400	Neonatología	Neonates	F	-1.33	Q00-Q99 Malformaciones congénitas,deformidades y anomalias cromosomicas	FALSE	SI	Recuperado sin secuela	Grado 2
401	Neonatología	Neonates	F	-0.79	I00-I99 Enfermedades del sistema circulatorio	FALSE	SI	Recuperado sin secuela	Grado 2
402	Neonatología	Neonates	M	-3.4	Q00-Q99 Malformaciones congénitas,deformidades y anomalias cromosomicas	FALSE	SI	Recuperado sin secuela	Grado 2
403	Neonatología	Neonates	M	-3.48	C00-D48 Neoplasias	FALSE	SI	Recuperado sin secuela	Grado 2
404	Neonatología	Neonates	M	0	Q00-Q99 Malformaciones congénitas,deformidades y anomalias cromosomicas	FALSE	SI	Recuperado sin secuela	Grado 2
405	Neonatología	Neonates	M	-1.14	C00-D48 Neoplasias	FALSE	SI	Recuperado sin secuela	Grado 2
406	Neonatología	Neonates	M	0.11	J00-J99 Enfermedades del sistema respiratorio	FALSE	SI	Recuperado sin secuela	Grado 2
407	Neonatología	infants and toddlers	M	0	K00-K93 Enfermedades del aparato digestivo	FALSE	SI	Recuperado sin secuela	Grado 2
408	Neonatología	infants and toddlers	F	-3.43	Q00-Q99 Malformaciones congénitas,deformidades y anomalias cromosomicas	FALSE	SI	Recuperado sin secuela	Grado 2
409	Neonatología	infants and toddlers	F	0	J00-J99 Enfermedades del sistema respiratorio	FALSE	SI	Recuperado sin secuela	Grado 2
410	Neonatología	infants and toddlers	F	-5.16	Q00-Q99 Malformaciones congénitas,deformidades y anomalias cromosomicas	FALSE	SI	Recuperado sin secuela	Grado 2
411	Neonatología	Neonates	M	-5.27	Q00-Q99 Malformaciones congénitas,deformidades y anomalias cromosomicas	FALSE	SI	Recuperado sin secuela	Grado 2
412	Neonatología	Neonates	F	-0.39	Q00-Q99 Malformaciones congénitas,deformidades y anomalias cromosomicas	FALSE	SI	Recuperado sin secuela	Grado 2
413	Neonatología	Neonates	M	-5.53	Q00-Q99 Malformaciones congénitas,deformidades y anomalias cromosomicas	FALSE	SI	Recuperado sin secuela	Grado 2
414	Neonatología	Neonates	F	1.24	C00-D48 Neoplasias	FALSE	SI	Recuperado sin secuela	Grado 2
415	Neonatología	Neonates	F	1.24	C00-D48 Neoplasias	FALSE	SI	Recuperado sin secuela	Grado 2
416	Neonatología	Neonates	F	1.24	C00-D48 Neoplasias	FALSE	SI	Recuperado sin secuela	Grado 2
417	Neonatología	infants and toddlers	M	0	J00-J99 Enfermedades del sistema respiratorio	FALSE	SI	Recuperado sin secuela	Grado 3
418	Terapia Intensiva Pediatrica	infants and toddlers	F	-2.34	R00-R99 Síntomas, signos y hallazgos anormales clínicos y del laboratorio, no clasificados en otra parte	FALSE	SI	Recuperado sin secuela	Grado 2
419	Terapia Intensiva Pediatrica	infants and toddlers	M	-4.61	A00-B99 Ciertas enfermedades infecciosas y parasitarias	FALSE	SI	Recuperado sin secuela	Grado 2
420	Terapia Intensiva Pediatrica	infants and toddlers	F	-3.9	J00-J99 Enfermedades del sistema respiratorio	FALSE	SI	Recuperado sin secuela	Grado 2
421	Terapia Intensiva Pediatrica	infants and toddlers	M	5.22	Q00-Q99 Malformaciones congénitas,deformidades y anomalias cromosomicas	FALSE	SI	Recuperado sin secuela	Grado 2
422	Terapia Intensiva Pediatrica	infants and toddlers	M	-2.99	Q00-Q99 Malformaciones congénitas,deformidades y anomalias cromosomicas	FALSE	SI	Recuperado sin secuela	Grado 2
423	Terapia Intensiva Pediatrica	infants and toddlers	F	-3.63	J00-J99 Enfermedades del sistema respiratorio	FALSE	SI	Recuperado sin secuela	Grado 2
424	Terapia Intensiva Pediatrica	infants and toddlers	M	-0.51	C00-D48 Neoplasias	FALSE	SI	Recuperado sin secuela	Grado 2
425	Terapia Intensiva Pediatrica	children	F	-0.18	C00-D48 Neoplasias	FALSE	SI	Recuperado sin secuela	Grado 2
426	Terapia Intensiva Pediatrica	children	M	1.98	J00-J99 Enfermedades del sistema respiratorio	FALSE	SI	Recuperado sin secuela	Grado 2
427	Terapia Intensiva Pediatrica	children	M	-0.28	J00-J99 Enfermedades del sistema respiratorio	FALSE	SI	Recuperado sin secuela	Grado 2
428	Terapia Intensiva Pediatrica	children	F	-6.9	Q00-Q99 Malformaciones congénitas,deformidades y anomalias cromosomicas	FALSE	SI	Recuperado sin secuela	Grado 2
429	Terapia Intensiva Pediatrica	children	M	0.33	C00-D48 Neoplasias	FALSE	SI	Recuperado sin secuela	Grado 2
430	Terapia Intensiva Pediatrica	children	M	-0.98	C00-D48 Neoplasias	FALSE	SI	Recuperado sin secuela	Grado 2
431	Terapia Intensiva Pediatrica	children	F	0.34	C00-D48 Neoplasias	FALSE	SI	Recuperado sin secuela	Grado 2
432	Terapia Intensiva Pediatrica	children	M	0.79	C00-D48 Neoplasias	FALSE	SI	Recuperado sin secuela	Grado 2
433	Terapia Intensiva Pediatrica	children	M	0.8	C00-D48 Neoplasias	FALSE	SI	Recuperado sin secuela	Grado 2
434	Terapia Intensiva Pediatrica	children	F	0.71	Q00-Q99 Malformaciones congénitas,deformidades y anomalias cromosomicas	FALSE	SI	Recuperado sin secuela	Grado 2
435	Terapia Intensiva Pediatrica	children	F	-0.65	C00-D48 Neoplasias	FALSE	SI	Recuperado sin secuela	Grado 2
436	Terapia Intensiva Pediatrica	children	M	-1.21	C00-D48 Neoplasias	FALSE	SI	Recuperado sin secuela	Grado 2
437	Terapia Intensiva Pediatrica	children	M	1.46	C00-D48 Neoplasias	FALSE	SI	Recuperado sin secuela	Grado 2
438	Terapia Intensiva Pediatrica	adolescents	M	2.05	C00-D48 Neoplasias	FALSE	SI	Recuperado sin secuela	Grado 2
439	Terapia Intensiva Pediatrica	adolescents	M	2.61	C00-D48 Neoplasias	FALSE	SI	Recuperado sin secuela	Grado 2
440	Terapia Intensiva Pediatrica	adolescents	M	0.64	C00-D48 Neoplasias	FALSE	SI	Recuperado sin secuela	Grado 2
441	Terapia Intensiva Pediatrica	adolescents	M	1.24	J00-J99 Enfermedades del sistema respiratorio	FALSE	SI	Recuperado sin secuela	Grado 2
442	Terapia Intensiva Pediatrica	adolescents	M	-1.72	M00-M99 Enfermedades del sistema osteomuscular y del tejido conectivo	FALSE	SI	Recuperado sin secuela	Grado 2
443	Terapia Intensiva Pediatrica	adolescents	F	1.34	C00-D48 Neoplasias	FALSE	SI	Recuperado sin secuela	Grado 2
444	Terapia Intensiva Pediatrica	infants and toddlers	M	-0.52	J00-J99 Enfermedades del sistema respiratorio	FALSE	SI	Recuperado sin secuela	Grado 2
445	Terapia Intensiva Pediatrica	infants and toddlers	M	-1.4	R00-R99 Síntomas, signos y hallazgos anormales clínicos y del laboratorio, no clasificados en otra parte	FALSE	SI	Recuperado sin secuela	Grado 2
446	Terapia Intensiva Pediatrica	infants and toddlers	F	-2.03	SIN DATO	FALSE	SI	Recuperado sin secuela	Grado 2
447	Terapia Intensiva Pediatrica	infants and toddlers	F	-3.46	Q00-Q99 Malformaciones congénitas,deformidades y anomalias cromosomicas	FALSE	SI	Recuperado sin secuela	Grado 2
448	Terapia Intensiva Pediatrica	infants and toddlers	M	2.81	Q00-Q99 Malformaciones congénitas,deformidades y anomalias cromosomicas	FALSE	SI	Recuperado sin secuela	Grado 2
449	Terapia Intensiva Pediatrica	infants and toddlers	M	2.81	Q00-Q99 Malformaciones congénitas,deformidades y anomalias cromosomicas	FALSE	SI	Recuperado sin secuela	Grado 2
450	Terapia Intensiva Pediatrica	children	F	-2.52	C00-D48 Neoplasias	FALSE	SI	Recuperado sin secuela	Grado 2
451	Terapia Intensiva Pediatrica	infants and toddlers	F	-6.75	J00-J99 Enfermedades del sistema respiratorio	FALSE	SI	Recuperado sin secuela	Grado 2
452	Terapia Intensiva Pediatrica	infants and toddlers	M	-6.65	Q00-Q99 Malformaciones congénitas,deformidades y anomalias cromosomicas	FALSE	SI	Recuperado sin secuela	Grado 2
453	Terapia Intensiva Pediatrica	infants and toddlers	F	-4.83	Q00-Q99 Malformaciones congénitas,deformidades y anomalias cromosomicas	FALSE	SI	Recuperado sin secuela	Grado 2
454	Terapia Intensiva Pediatrica	infants and toddlers	F	-7.57	Q00-Q99 Malformaciones congénitas,deformidades y anomalias cromosomicas	FALSE	SI	Recuperado sin secuela	Grado 2
455	Terapia Intensiva Pediatrica	infants and toddlers	F	-4.16	C00-D48 Neoplasias	FALSE	SI	Recuperado sin secuela	Grado 2
456	Terapia Intensiva Pediatrica	infants and toddlers	F	-2.85	C00-D48 Neoplasias	FALSE	SI	Recuperado sin secuela	Grado 2
457	Terapia Intensiva Pediatrica	infants and toddlers	F	-2.85	C00-D48 Neoplasias	FALSE	SI	Recuperado sin secuela	Grado 2
458	Terapia Intensiva Pediatrica	children	F	-2.27	C00-D48 Neoplasias	FALSE	SI	Recuperado sin secuela	Grado 2
459	Terapia Intensiva Pediatrica	children	M	1.19	J00-J99 Enfermedades del sistema respiratorio	FALSE	SI	Recuperado sin secuela	Grado 2
460	Terapia Intensiva Pediatrica	children	F	-5.43	K00-K93 Enfermedades del aparato digestivo	FALSE	SI	Recuperado sin secuela	Grado 2
461	Terapia Intensiva Pediatrica	children	F	2.39	C00-D48 Neoplasias	FALSE	SI	Recuperado sin secuela	Grado 2
462	Terapia Intensiva Pediatrica	children	M	1.68	G00-G99 Enfermedades del sistema nervioso	FALSE	SI	Recuperado sin secuela	Grado 2
463	Terapia Intensiva Pediatrica	children	M	-1.59	C00-D48 Neoplasias	FALSE	SI	Recuperado sin secuela	Grado 2
464	Terapia Intensiva Pediatrica	children	M	-0.65	J00-J99 Enfermedades del sistema respiratorio	FALSE	SI	Recuperado sin secuela	Grado 2
465	Terapia Intensiva Pediatrica	children	F	-1.67	M00-M99 Enfermedades del sistema osteomuscular y del tejido conectivo	FALSE	SI	Recuperado sin secuela	Grado 2
466	Terapia Intensiva Pediatrica	children	F	-1.39	J00-J99 Enfermedades del sistema respiratorio	FALSE	SI	Recuperado sin secuela	Grado 2
467	Terapia Intensiva Pediatrica	children	F	-1.39	J00-J99 Enfermedades del sistema respiratorio	FALSE	SI	Recuperado sin secuela	Grado 2
468	Terapia Intensiva Pediatrica	children	M	-1.84	A00-B99 Ciertas enfermedades infecciosas y parasitarias	FALSE	SI	Recuperado sin secuela	Grado 2
469	Terapia Intensiva Pediatrica	children	M	1.61	C00-D48 Neoplasias	FALSE	SI	Recuperado sin secuela	Grado 2
470	Terapia Intensiva Pediatrica	adolescents	F	-0.25	J00-J99 Enfermedades del sistema respiratorio	FALSE	SI	Recuperado sin secuela	Grado 2
471	Terapia Intensiva Pediatrica	adolescents	M	-1.72	C00-D48 Neoplasias	FALSE	SI	Recuperado sin secuela	Grado 2
472	Terapia Intensiva Pediatrica	SD	F	SD	J00-J99 Enfermedades del sistema respiratorio	FALSE	SI	Recuperado sin secuela	Grado 2
473	Terapia Intensiva Pediatrica	infants and toddlers	M	-0.84	Q00-Q99 Malformaciones congénitas,deformidades y anomalias cromosomicas	FALSE	SI	Recuperado sin secuela	Grado 2
474	Terapia Intensiva Pediatrica	infants and toddlers	M	-2.71	Q00-Q99 Malformaciones congénitas,deformidades y anomalias cromosomicas	FALSE	SI	Recuperado sin secuela	Grado 2
475	Terapia Intensiva Pediatrica	infants and toddlers	F	1.65	P00-P96 Ciertas afecciones originadas en el periodo perinatal	FALSE	SI	Recuperado sin secuela	Grado 2
476	Terapia Intensiva Pediatrica	infants and toddlers	F	-5.97	Q00-Q99 Malformaciones congénitas,deformidades y anomalias cromosomicas	FALSE	SI	Recuperado sin secuela	Grado 2
477	Terapia Intensiva Pediatrica	infants and toddlers	F	-5.97	Q00-Q99 Malformaciones congénitas,deformidades y anomalias cromosomicas	FALSE	SI	Recuperado sin secuela	Grado 2
478	Terapia Intensiva Pediatrica	children	M	2.63	C00-D48 Neoplasias	FALSE	SI	Recuperado sin secuela	Grado 2
479	Terapia Intensiva Pediatrica	children	F	-1.26	C00-D48 Neoplasias	FALSE	SI	Recuperado sin secuela	Grado 2
480	Terapia Intensiva Pediatrica	children	F	-0.55	D50-D89 Enfermedades de la sangre	FALSE	SI	Recuperado sin secuela	Grado 2
481	Terapia Intensiva Pediatrica	infants and toddlers	M	-1.4	R00-R99 Síntomas, signos y hallazgos anormales clínicos y del laboratorio, no clasificados en otra parte	FALSE	SI	Recuperado sin secuela	Grado 3
482	Terapia Intensiva Pediatrica	infants and toddlers	M	-0.39	Q00-Q99 Malformaciones congénitas,deformidades y anomalias cromosomicas	FALSE	SI	Recuperado sin secuela	Grado 3
483	Terapia Intensiva Pediatrica	infants and toddlers	M	-2.13	J00-J99 Enfermedades del sistema respiratorio	FALSE	SI	Recuperado sin secuela	Grado 3
484	Terapia Intensiva Pediatrica	children	M	-5.92	J00-J99 Enfermedades del sistema respiratorio	FALSE	SI	Recuperado sin secuela	Grado 3
485	Terapia Intensiva Pediatrica	infants and toddlers	M	-2	J00-J99 Enfermedades del sistema respiratorio	FALSE	SI	Recuperado sin secuela	Grado 3
486	Terapia Intensiva Pediatrica	infants and toddlers	M	-0.51	M00-M99 Enfermedades del sistema osteomuscular y del tejido conectivo	FALSE	SI	Recuperado sin secuela	Grado 3
487	Terapia Intensiva Quirúrgica	infants and toddlers	F	-3.21	Q00-Q99 Malformaciones congénitas,deformidades y anomalias cromosomicas	FALSE	SI	Recuperado sin secuela	Grado 2
488	Terapia Intensiva Quirúrgica	infants and toddlers	M	-4.63	I00-I99 Enfermedades del sistema circulatorio	FALSE	SI	Recuperado sin secuela	Grado 2
489	Terapia Intensiva Quirúrgica	infants and toddlers	F	-2.05	Q00-Q99 Malformaciones congénitas,deformidades y anomalias cromosomicas	FALSE	SI	Recuperado sin secuela	Grado 2
490	Terapia Intensiva Quirúrgica	children	M	-0.56	K00-K93 Enfermedades del aparato digestivo	FALSE	SI	Recuperado sin secuela	Grado 2
491	Terapia Intensiva Quirúrgica	children	M	0.25	C00-D48 Neoplasias	FALSE	SI	Recuperado sin secuela	Grado 2
492	Terapia Intensiva Quirúrgica	children	F	1.66	Q00-Q99 Malformaciones congénitas,deformidades y anomalias cromosomicas	FALSE	SI	Recuperado sin secuela	Grado 2
493	Terapia Intensiva Quirúrgica	children	F	-0.72	Q00-Q99 Malformaciones congénitas,deformidades y anomalias cromosomicas	FALSE	SI	Recuperado sin secuela	Grado 2
494	Terapia Intensiva Quirúrgica	children	F	-0.67	Q00-Q99 Malformaciones congénitas,deformidades y anomalias cromosomicas	FALSE	SI	Recuperado sin secuela	Grado 2
495	Terapia Intensiva Quirúrgica	adolescents	F	-1.16	R00-R99 Síntomas, signos y hallazgos anormales clínicos y del laboratorio, no clasificados en otra parte	FALSE	SI	Recuperado sin secuela	Grado 2
496	Terapia Intensiva Quirúrgica	adolescents	F	1.15	I00-I99 Enfermedades del sistema circulatorio	FALSE	SI	Recuperado sin secuela	Grado 2
497	Terapia Intensiva Quirúrgica	adolescents	M	-2.26	SIN DATO	FALSE	SI	Recuperado sin secuela	Grado 2
498	Terapia Intensiva Quirúrgica	infants and toddlers	M	-2.22	Q00-Q99 Malformaciones congénitas,deformidades y anomalias cromosomicas	FALSE	SI	Recuperado sin secuela	Grado 2
499	Terapia Intensiva Quirúrgica	infants and toddlers	M	-1.55	Q00-Q99 Malformaciones congénitas,deformidades y anomalias cromosomicas	FALSE	SI	Recuperado sin secuela	Grado 2
500	Terapia Intensiva Quirúrgica	infants and toddlers	M	-1.55	Q00-Q99 Malformaciones congénitas,deformidades y anomalias cromosomicas	FALSE	SI	Recuperado sin secuela	Grado 2
501	Terapia Intensiva Quirúrgica	infants and toddlers	F	0.61	G00-G99 Enfermedades del sistema nervioso	FALSE	SI	Recuperado sin secuela	Grado 2
502	Terapia Intensiva Quirúrgica	children	M	0.54	R00-R99 Síntomas, signos y hallazgos anormales clínicos y del laboratorio, no clasificados en otra parte	FALSE	SI	Recuperado sin secuela	Grado 2
503	Terapia Intensiva Quirúrgica	children	F	-0.58	I00-I99 Enfermedades del sistema circulatorio	FALSE	SI	Recuperado sin secuela	Grado 2
504	Terapia Intensiva Quirúrgica	children	F	-0.31	I00-I99 Enfermedades del sistema circulatorio	FALSE	SI	Recuperado sin secuela	Grado 2
505	Terapia Intensiva Quirúrgica	children	F	2.39	Q00-Q99 Malformaciones congénitas,deformidades y anomalias cromosomicas	FALSE	SI	Recuperado sin secuela	Grado 2
506	Terapia Intensiva Quirúrgica	children	F	2.31	Q00-Q99 Malformaciones congénitas,deformidades y anomalias cromosomicas	FALSE	SI	Recuperado sin secuela	Grado 2
507	Terapia Intensiva Quirúrgica	infants and toddlers	F	-1.29	P00-P96 Ciertas afecciones originadas en el periodo perinatal	FALSE	SI	Recuperado sin secuela	Grado 2
508	Terapia Intensiva Quirúrgica	infants and toddlers	F	0.08	Q00-Q99 Malformaciones congénitas,deformidades y anomalias cromosomicas	FALSE	SI	Recuperado sin secuela	Grado 2
509	Terapia Intensiva Quirúrgica	infants and toddlers	M	-0.33	Q00-Q99 Malformaciones congénitas,deformidades y anomalias cromosomicas	FALSE	SI	Recuperado sin secuela	Grado 2
510	Terapia Intensiva Quirúrgica	infants and toddlers	F	-7.17	Q00-Q99 Malformaciones congénitas,deformidades y anomalias cromosomicas	FALSE	SI	Recuperado sin secuela	Grado 2
511	Terapia Intensiva Quirúrgica	infants and toddlers	F	-7.17	Q00-Q99 Malformaciones congénitas,deformidades y anomalias cromosomicas	FALSE	SI	Recuperado sin secuela	Grado 2
512	Terapia Intensiva Quirúrgica	infants and toddlers	F	-7.17	Q00-Q99 Malformaciones congénitas,deformidades y anomalias cromosomicas	FALSE	SI	Recuperado sin secuela	Grado 2
513	Terapia Intensiva Quirúrgica	infants and toddlers	M	-5.57	Q00-Q99 Malformaciones congénitas,deformidades y anomalias cromosomicas	FALSE	SI	Recuperado sin secuela	Grado 2
514	Terapia Intensiva Quirúrgica	infants and toddlers	F	-0.61	Q00-Q99 Malformaciones congénitas,deformidades y anomalias cromosomicas	FALSE	SI	Recuperado sin secuela	Grado 2
515	Terapia Intensiva Quirúrgica	infants and toddlers	F	-7.98	C00-D48 Neoplasias	FALSE	SI	Recuperado sin secuela	Grado 2
516	Terapia Intensiva Quirúrgica	children	M	-1.24	Q00-Q99 Malformaciones congénitas,deformidades y anomalias cromosomicas	FALSE	SI	Recuperado sin secuela	Grado 2
517	Terapia Intensiva Quirúrgica	children	M	-1.24	Q00-Q99 Malformaciones congénitas,deformidades y anomalias cromosomicas	FALSE	SI	Recuperado sin secuela	Grado 2
518	Terapia Intensiva Quirúrgica	children	F	0.6	C00-D48 Neoplasias	FALSE	SI	Recuperado sin secuela	Grado 2
519	Terapia Intensiva Quirúrgica	children	F	-0.47	Q00-Q99 Malformaciones congénitas,deformidades y anomalias cromosomicas	FALSE	SI	Recuperado sin secuela	Grado 2
520	Terapia Intensiva Quirúrgica	children	M	-1.87	K00-K93 Enfermedades del aparato digestivo	FALSE	SI	Recuperado sin secuela	Grado 2
521	Terapia Intensiva Quirúrgica	children	M	-0.46	Q00-Q99 Malformaciones congénitas,deformidades y anomalias cromosomicas	FALSE	SI	Recuperado sin secuela	Grado 2
522	Terapia Intensiva Quirúrgica	children	M	-0.46	Q00-Q99 Malformaciones congénitas,deformidades y anomalias cromosomicas	FALSE	SI	Recuperado sin secuela	Grado 2
523	Terapia Intensiva Quirúrgica	children	F	-0.36	Q00-Q99 Malformaciones congénitas,deformidades y anomalias cromosomicas	FALSE	SI	Recuperado sin secuela	Grado 2
524	Terapia Intensiva Quirúrgica	children	F	-2.79	K00-K93 Enfermedades del aparato digestivo	FALSE	SI	Recuperado sin secuela	Grado 2
525	Terapia Intensiva Quirúrgica	children	M	-1.42	Q00-Q99 Malformaciones congénitas,deformidades y anomalias cromosomicas	FALSE	SI	Recuperado sin secuela	Grado 2
526	Terapia Intensiva Quirúrgica	children	F	0.62	Q00-Q99 Malformaciones congénitas,deformidades y anomalias cromosomicas	FALSE	SI	Recuperado sin secuela	Grado 2
527	Terapia Intensiva Quirúrgica	children	F	0.62	Q00-Q99 Malformaciones congénitas,deformidades y anomalias cromosomicas	FALSE	SI	Recuperado sin secuela	Grado 2
528	Terapia Intensiva Quirúrgica	children	F	1.88	C00-D48 Neoplasias	FALSE	SI	Recuperado sin secuela	Grado 2
529	Terapia Intensiva Quirúrgica	children	F	-0.32	Q00-Q99 Malformaciones congénitas,deformidades y anomalias cromosomicas	FALSE	SI	Recuperado sin secuela	Grado 2
530	Terapia Intensiva Quirúrgica	adolescents	F	-0.69	Q00-Q99 Malformaciones congénitas,deformidades y anomalias cromosomicas	FALSE	SI	Recuperado sin secuela	Grado 2
531	Terapia Intensiva Quirúrgica	adolescents	M	-2.27	I00-I99 Enfermedades del sistema circulatorio	FALSE	SI	Recuperado sin secuela	Grado 2
532	Terapia Intensiva Quirúrgica	infants and toddlers	F	-4.32	Q00-Q99 Malformaciones congénitas,deformidades y anomalias cromosomicas	FALSE	SI	Recuperado sin secuela	Grado 2
533	Terapia Intensiva Quirúrgica	infants and toddlers	F	-4.41	J00-J99 Enfermedades del sistema respiratorio	FALSE	SI	Recuperado sin secuela	Grado 2
534	Terapia Intensiva Quirúrgica	infants and toddlers	F	-4.41	J00-J99 Enfermedades del sistema respiratorio	FALSE	SI	Recuperado sin secuela	Grado 2
535	Terapia Intensiva Quirúrgica	infants and toddlers	M	0.93	Q00-Q99 Malformaciones congénitas,deformidades y anomalias cromosomicas	FALSE	SI	Recuperado sin secuela	Grado 2
536	Terapia Intensiva Quirúrgica	infants and toddlers	M	-3.69	Q00-Q99 Malformaciones congénitas,deformidades y anomalias cromosomicas	FALSE	SI	Recuperado sin secuela	Grado 2
537	Terapia Intensiva Quirúrgica	infants and toddlers	M	-1.22	Q00-Q99 Malformaciones congénitas,deformidades y anomalias cromosomicas	FALSE	SI	Recuperado sin secuela	Grado 2
538	Terapia Intensiva Quirúrgica	infants and toddlers	M	0.53	Q00-Q99 Malformaciones congénitas,deformidades y anomalias cromosomicas	FALSE	SI	Recuperado sin secuela	Grado 2
539	Terapia Intensiva Quirúrgica	infants and toddlers	F	0.73	Q00-Q99 Malformaciones congénitas,deformidades y anomalias cromosomicas	FALSE	SI	Recuperado sin secuela	Grado 2
540	Terapia Intensiva Quirúrgica	children	M	0.11	Z00-Z99 Factores que influyen en el estado de salud y contacto con los los servicios de salud	FALSE	SI	Recuperado sin secuela	Grado 2
541	Terapia Intensiva Quirúrgica	children	F	5.22	I00-I99 Enfermedades del sistema circulatorio	FALSE	SI	Recuperado sin secuela	Grado 2
542	Terapia Intensiva Quirúrgica	children	M	3.6	C00-D48 Neoplasias	FALSE	SI	Recuperado sin secuela	Grado 2
543	Terapia Intensiva Quirúrgica	children	M	-2.29	K00-K93 Enfermedades del aparato digestivo	FALSE	SI	Recuperado sin secuela	Grado 2
544	Terapia Intensiva Quirúrgica	children	M	-2.29	K00-K93 Enfermedades del aparato digestivo	FALSE	SI	Recuperado sin secuela	Grado 2
545	Terapia Intensiva Quirúrgica	children	F	-0.03	D50-D89 Enfermedades de la sangre	FALSE	SI	Recuperado sin secuela	Grado 2
546	Terapia Intensiva Quirúrgica	children	F	-0.03	D50-D89 Enfermedades de la sangre	FALSE	SI	Recuperado sin secuela	Grado 2
547	Terapia Intensiva Quirúrgica	children	M	-4.43	Q00-Q99 Malformaciones congénitas,deformidades y anomalias cromosomicas	FALSE	SI	Recuperado sin secuela	Grado 2
548	Terapia Intensiva Quirúrgica	children	M	-4.43	Q00-Q99 Malformaciones congénitas,deformidades y anomalias cromosomicas	FALSE	SI	Recuperado sin secuela	Grado 2
549	Terapia Intensiva Quirúrgica	children	F	-0.62	G00-G99 Enfermedades del sistema nervioso	FALSE	SI	Recuperado sin secuela	Grado 2
550	Terapia Intensiva Quirúrgica	adolescents	F	0.48	C00-D48 Neoplasias	FALSE	SI	Recuperado sin secuela	Grado 2
551	Terapia Intensiva Quirúrgica	adolescents	F	-2.61	I00-I99 Enfermedades del sistema circulatorio	FALSE	SI	Recuperado sin secuela	Grado 2
552	Terapia Intensiva Quirúrgica	adults	M	1.25	I00-I99 Enfermedades del sistema circulatorio	FALSE	SI	Recuperado sin secuela	Grado 2
553	Terapia Intensiva Quirúrgica	adolescents	F	-1.22	I00-I99 Enfermedades del sistema circulatorio	FALSE	SI	Recuperado sin secuela	Grado 3
554	Urgencias	children	M	-1.6	C00-D48 Neoplasias	FALSE	SI	Recuperado sin secuela	Grado 2
555	Urgencias	adolescents	M	1.09	C00-D48 Neoplasias	FALSE	SI	Recuperado sin secuela	Grado 2
556	Urgencias	children	M	2.3	C00-D48 Neoplasias	FALSE	SI	Recuperado sin secuela	Grado 2
557	Urgencias	children	M	2.45	C00-D48 Neoplasias	FALSE	SI	Recuperado sin secuela	Grado 3
558	Alergia	adolescents	F	-1.28	Q00-Q99 Malformaciones congénitas,deformidades y anomalias cromosomicas	TRUE	SI	Recuperado sin secuela	Grado 2
559	Infectología	adolescents	M	1.15	A00-B99 Ciertas enfermedades infecciosas y parasitarias	TRUE	SI	Recuperado sin secuela	Grado 2
560	Infectología	children	M	-1.14	C00-D48 Neoplasias	TRUE	SI	Recuperado sin secuela	Grado 2
561	Infectología	children	F	-0.9	C00-D48 Neoplasias	TRUE	SI	Recuperado sin secuela	Grado 2
562	Infectología	adolescents	F	1.79	C00-D48 Neoplasias	TRUE	SI	Recuperado sin secuela	Grado 2
563	Infectología	adolescents	F	-0.03	J00-J99 Enfermedades del sistema respiratorio	TRUE	SI	Recuperado sin secuela	Grado 2
564	Nefrología	children	F	-0.31	Z00-Z99 Factores que influyen en el estado de salud y contacto con los los servicios de salud	TRUE	SI	Recuperado sin secuela	Grado 2
565	Terapia Intensiva Pediatrica	children	M	0.57	C00-D48 Neoplasias	TRUE	SI	Recuperado sin secuela	Grado 2
566	Terapia Intensiva Pediatrica	children	F	-0.61	C00-D48 Neoplasias	TRUE	SI	Recuperado sin secuela	Grado 2
567	Terapia Intensiva Pediatrica	adolescents	F	0.57	C00-D48 Neoplasias	TRUE	SI	Recuperado sin secuela	Grado 2
568	Terapia Intensiva Pediatrica	adults	M	1.96	C00-D48 Neoplasias	TRUE	SI	Recuperado sin secuela	Grado 2
569	Terapia Intensiva Pediatrica	infants and toddlers	F	-0.08	C00-D48 Neoplasias	TRUE	SI	Recuperado sin secuela	Grado 2
570	Terapia Intensiva Pediatrica	children	M	-1.59	C00-D48 Neoplasias	TRUE	SI	Recuperado sin secuela	Grado 2
571	Terapia Intensiva Pediatrica	children	F	1.75	C00-D48 Neoplasias	TRUE	SI	Recuperado sin secuela	Grado 2
572	Terapia Intensiva Pediatrica	children	F	1.75	C00-D48 Neoplasias	TRUE	SI	Recuperado sin secuela	Grado 2
573	Terapia Intensiva Pediatrica	children	F	2.08	C00-D48 Neoplasias	TRUE	SI	Recuperado sin secuela	Grado 2
574	Terapia Intensiva Pediatrica	infants and toddlers	F	-5.46	SIN DATO	TRUE	SI	Recuperado sin secuela	Grado 2
575	Terapia Intensiva Pediatrica	infants and toddlers	M	2.19	J00-J99 Enfermedades del sistema respiratorio	TRUE	SI	Recuperado sin secuela	Grado 2
576	Terapia Intensiva Pediatrica	adolescents	M	1.64	C00-D48 Neoplasias	TRUE	SI	Recuperado sin secuela	Grado 3
577	Terapia Intensiva Pediatrica	children	M	1.36	C00-D48 Neoplasias	TRUE	SI	Recuperado sin secuela	Grado 3
578	Terapia Intensiva Pediatrica	children	F	-5.15	D50-D89 Enfermedades de la sangre	TRUE	SI	Recuperado sin secuela	Grado 3
579	Urgencias	infants and toddlers	M	-5.09	D50-D89 Enfermedades de la sangre	TRUE	SI	Recuperado sin secuela	Grado 2
580	Urgencias	children	M	-4.36	C00-D48 Neoplasias	TRUE	SI	Recuperado sin secuela	Grado 2
581	Urgencias	children	F	-4.34	C00-D48 Neoplasias	TRUE	SI	Recuperado sin secuela	Grado 2
582	Urgencias	children	F	-0.45	C00-D48 Neoplasias	TRUE	SI	Recuperado sin secuela	Grado 2
583	Urgencias	children	F	-0.27	D50-D89 Enfermedades de la sangre	TRUE	SI	Recuperado sin secuela	Grado 2
584	Urgencias	children	F	-2.13	C00-D48 Neoplasias	TRUE	SI	Recuperado sin secuela	Grado 2
585	Urgencias	children	M	1.07	C00-D48 Neoplasias	TRUE	SI	Recuperado sin secuela	Grado 2
586	Urgencias	children	F	-3.16	C00-D48 Neoplasias	TRUE	SI	Recuperado sin secuela	Grado 2
587	Urgencias	children	F	-2.01	C00-D48 Neoplasias	TRUE	SI	Recuperado sin secuela	Grado 2
588	Urgencias	children	M	-0.24	C00-D48 Neoplasias	TRUE	SI	Recuperado sin secuela	Grado 2
589	Urgencias	children	M	-0.99	C00-D48 Neoplasias	TRUE	SI	Recuperado sin secuela	Grado 2
590	Urgencias	children	F	1.01	C00-D48 Neoplasias	TRUE	SI	Recuperado sin secuela	Grado 2
591	Urgencias	children	M	-0.25	C00-D48 Neoplasias	TRUE	SI	Recuperado sin secuela	Grado 2
592	Urgencias	children	F	-1.71	C00-D48 Neoplasias	TRUE	SI	Recuperado sin secuela	Grado 2
593	Urgencias	children	F	-0.7	C00-D48 Neoplasias	TRUE	SI	Recuperado sin secuela	Grado 2
594	Urgencias	children	M	2.24	C00-D48 Neoplasias	TRUE	SI	Recuperado sin secuela	Grado 2
595	Urgencias	children	F	-0.46	C00-D48 Neoplasias	TRUE	SI	Recuperado sin secuela	Grado 2
596	Urgencias	children	F	-3.86	C00-D48 Neoplasias	TRUE	SI	Recuperado sin secuela	Grado 2
597	Urgencias	adolescents	F	-0.76	C00-D48 Neoplasias	TRUE	SI	Recuperado sin secuela	Grado 2
598	Urgencias	adolescents	M	-0.4	C00-D48 Neoplasias	TRUE	SI	Recuperado sin secuela	Grado 2
599	Urgencias	adolescents	M	-1.28	C00-D48 Neoplasias	TRUE	SI	Recuperado sin secuela	Grado 2
600	Urgencias	adolescents	M	-2.16	C00-D48 Neoplasias	TRUE	SI	Recuperado sin secuela	Grado 2
601	Urgencias	adolescents	M	1.94	C00-D48 Neoplasias	TRUE	SI	Recuperado sin secuela	Grado 2
602	Urgencias	adolescents	F	-1.39	C00-D48 Neoplasias	TRUE	SI	Recuperado sin secuela	Grado 2
603	Urgencias	adolescents	M	0.54	C00-D48 Neoplasias	TRUE	SI	Recuperado sin secuela	Grado 2
604	Urgencias	adolescents	F	-1.62	C00-D48 Neoplasias	TRUE	SI	Recuperado sin secuela	Grado 2
605	Urgencias	adolescents	M	-3.05	C00-D48 Neoplasias	TRUE	SI	Recuperado sin secuela	Grado 2
606	Urgencias	SD	F	SD	C00-D48 Neoplasias	TRUE	SI	Recuperado sin secuela	Grado 2
607	Urgencias	Neonates	F	0.93	C00-D48 Neoplasias	TRUE	SI	Recuperado sin secuela	Grado 2
608	Urgencias	infants and toddlers	M	-0.6	C00-D48 Neoplasias	TRUE	SI	Recuperado sin secuela	Grado 2
609	Urgencias	infants and toddlers	M	-0.59	C00-D48 Neoplasias	TRUE	SI	Recuperado sin secuela	Grado 2
610	Urgencias	infants and toddlers	M	-0.93	D50-D89 Enfermedades de la sangre	TRUE	SI	Recuperado sin secuela	Grado 2
611	Urgencias	infants and toddlers	F	-1.19	C00-D48 Neoplasias	TRUE	SI	Recuperado sin secuela	Grado 2
612	Urgencias	infants and toddlers	F	-2.56	C00-D48 Neoplasias	TRUE	SI	Recuperado sin secuela	Grado 2
613	Urgencias	infants and toddlers	F	-2.37	C00-D48 Neoplasias	TRUE	SI	Recuperado sin secuela	Grado 2
614	Urgencias	infants and toddlers	M	-0.19	C00-D48 Neoplasias	TRUE	SI	Recuperado sin secuela	Grado 2
615	Urgencias	infants and toddlers	M	-4.45	C00-D48 Neoplasias	TRUE	SI	Recuperado sin secuela	Grado 2
616	Urgencias	infants and toddlers	M	3.59	C00-D48 Neoplasias	TRUE	SI	Recuperado sin secuela	Grado 2
617	Urgencias	infants and toddlers	F	-4.27	C00-D48 Neoplasias	TRUE	SI	Recuperado sin secuela	Grado 2
618	Urgencias	infants and toddlers	F	-0.21	C00-D48 Neoplasias	TRUE	SI	Recuperado sin secuela	Grado 2
619	Urgencias	infants and toddlers	F	1.77	C00-D48 Neoplasias	TRUE	SI	Recuperado sin secuela	Grado 2
620	Urgencias	infants and toddlers	F	-1.65	C00-D48 Neoplasias	TRUE	SI	Recuperado sin secuela	Grado 2
621	Urgencias	infants and toddlers	F	-0.05	C00-D48 Neoplasias	TRUE	SI	Recuperado sin secuela	Grado 2
622	Urgencias	infants and toddlers	F	9.37	C00-D48 Neoplasias	TRUE	SI	Recuperado sin secuela	Grado 2
623	Urgencias	infants and toddlers	F	1.41	C00-D48 Neoplasias	TRUE	SI	Recuperado sin secuela	Grado 2
624	Urgencias	infants and toddlers	F	-0.31	C00-D48 Neoplasias	TRUE	SI	Recuperado sin secuela	Grado 2
625	Urgencias	infants and toddlers	M	-1.77	C00-D48 Neoplasias	TRUE	SI	Recuperado sin secuela	Grado 2
626	Urgencias	infants and toddlers	M	0.85	C00-D48 Neoplasias	TRUE	SI	Recuperado sin secuela	Grado 2
627	Urgencias	infants and toddlers	M	1.14	C00-D48 Neoplasias	TRUE	SI	Recuperado sin secuela	Grado 2
628	Urgencias	infants and toddlers	F	-1.66	C00-D48 Neoplasias	TRUE	SI	Recuperado sin secuela	Grado 2
629	Urgencias	infants and toddlers	F	2.7	D50-D89 Enfermedades de la sangre	TRUE	SI	Recuperado sin secuela	Grado 2
630	Urgencias	infants and toddlers	F	-0.13	D50-D89 Enfermedades de la sangre	TRUE	SI	Recuperado sin secuela	Grado 2
631	Urgencias	infants and toddlers	F	0.72	C00-D48 Neoplasias	TRUE	SI	Recuperado sin secuela	Grado 2
632	Urgencias	infants and toddlers	M	-1.88	C00-D48 Neoplasias	TRUE	SI	Recuperado sin secuela	Grado 2
633	Urgencias	children	M	-4.86	C00-D48 Neoplasias	TRUE	SI	Recuperado sin secuela	Grado 2
634	Urgencias	children	M	1.04	C00-D48 Neoplasias	TRUE	SI	Recuperado sin secuela	Grado 2
635	Urgencias	children	M	-2.93	C00-D48 Neoplasias	TRUE	SI	Recuperado sin secuela	Grado 2
636	Urgencias	children	M	-0.95	C00-D48 Neoplasias	TRUE	SI	Recuperado sin secuela	Grado 2
637	Urgencias	children	M	1.78	C00-D48 Neoplasias	TRUE	SI	Recuperado sin secuela	Grado 2
638	Urgencias	children	M	1.68	C00-D48 Neoplasias	TRUE	SI	Recuperado sin secuela	Grado 2
639	Urgencias	children	M	1.15	C00-D48 Neoplasias	TRUE	SI	Recuperado sin secuela	Grado 2
640	Urgencias	children	F	-0.26	C00-D48 Neoplasias	TRUE	SI	Recuperado sin secuela	Grado 2
641	Urgencias	children	M	1.3	C00-D48 Neoplasias	TRUE	SI	Recuperado sin secuela	Grado 2
642	Urgencias	children	M	1.14	M00-M99 Enfermedades del sistema osteomuscular y del tejido conectivo	TRUE	SI	Recuperado sin secuela	Grado 2
643	Urgencias	children	M	-4.57	C00-D48 Neoplasias	TRUE	SI	Recuperado sin secuela	Grado 2
644	Urgencias	children	M	-2.63	C00-D48 Neoplasias	TRUE	SI	Recuperado sin secuela	Grado 2
645	Urgencias	children	M	-2.23	C00-D48 Neoplasias	TRUE	SI	Recuperado sin secuela	Grado 2
646	Urgencias	children	M	-4.95	C00-D48 Neoplasias	TRUE	SI	Recuperado sin secuela	Grado 2
647	Urgencias	children	M	-0.51	C00-D48 Neoplasias	TRUE	SI	Recuperado sin secuela	Grado 2
648	Urgencias	children	F	1.29	C00-D48 Neoplasias	TRUE	SI	Recuperado sin secuela	Grado 2
649	Urgencias	children	M	-2.24	C00-D48 Neoplasias	TRUE	SI	Recuperado sin secuela	Grado 2
650	Urgencias	children	F	-0.1	C00-D48 Neoplasias	TRUE	SI	Recuperado sin secuela	Grado 2
651	Urgencias	children	F	2.24	C00-D48 Neoplasias	TRUE	SI	Recuperado sin secuela	Grado 2
652	Urgencias	children	F	-3.72	C00-D48 Neoplasias	TRUE	SI	Recuperado sin secuela	Grado 2
653	Urgencias	children	M	-1.05	C00-D48 Neoplasias	TRUE	SI	Recuperado sin secuela	Grado 2
654	Urgencias	children	M	1.31	D50-D89 Enfermedades de la sangre	TRUE	SI	Recuperado sin secuela	Grado 2
655	Urgencias	children	M	-1.86	C00-D48 Neoplasias	TRUE	SI	Recuperado sin secuela	Grado 2
656	Urgencias	children	M	2.95	C00-D48 Neoplasias	TRUE	SI	Recuperado sin secuela	Grado 2
657	Urgencias	children	F	0.65	C00-D48 Neoplasias	TRUE	SI	Recuperado sin secuela	Grado 2
658	Urgencias	children	F	1.7	C00-D48 Neoplasias	TRUE	SI	Recuperado sin secuela	Grado 2
659	Urgencias	children	F	-1.55	C00-D48 Neoplasias	TRUE	SI	Recuperado sin secuela	Grado 2
660	Urgencias	children	F	-1.14	C00-D48 Neoplasias	TRUE	SI	Recuperado sin secuela	Grado 2
661	Urgencias	children	F	-2.65	C00-D48 Neoplasias	TRUE	SI	Recuperado sin secuela	Grado 2
662	Urgencias	children	M	1.28	C00-D48 Neoplasias	TRUE	SI	Recuperado sin secuela	Grado 2
663	Urgencias	children	M	-3.48	C00-D48 Neoplasias	TRUE	SI	Recuperado sin secuela	Grado 2
664	Urgencias	children	F	0.19	C00-D48 Neoplasias	TRUE	SI	Recuperado sin secuela	Grado 2
665	Urgencias	children	F	-0.55	C00-D48 Neoplasias	TRUE	SI	Recuperado sin secuela	Grado 2
666	Urgencias	children	F	-0.46	C00-D48 Neoplasias	TRUE	SI	Recuperado sin secuela	Grado 2
667	Urgencias	children	F	0.95	C00-D48 Neoplasias	TRUE	SI	Recuperado sin secuela	Grado 2
668	Urgencias	children	M	-3.55	C00-D48 Neoplasias	TRUE	SI	Recuperado sin secuela	Grado 2
669	Urgencias	children	F	-0.39	D50-D89 Enfermedades de la sangre	TRUE	SI	Recuperado sin secuela	Grado 2
670	Urgencias	children	M	1.44	C00-D48 Neoplasias	TRUE	SI	Recuperado sin secuela	Grado 2
671	Urgencias	children	M	-3.67	D50-D89 Enfermedades de la sangre	TRUE	SI	Recuperado sin secuela	Grado 2
672	Urgencias	children	M	-7.25	C00-D48 Neoplasias	TRUE	SI	Recuperado sin secuela	Grado 2
673	Urgencias	children	F	-4.9	C00-D48 Neoplasias	TRUE	SI	Recuperado sin secuela	Grado 2
674	Urgencias	children	M	-6.76	C00-D48 Neoplasias	TRUE	SI	Recuperado sin secuela	Grado 2
675	Urgencias	children	M	-1.9	C00-D48 Neoplasias	TRUE	SI	Recuperado sin secuela	Grado 2
676	Urgencias	children	F	-10.52	C00-D48 Neoplasias	TRUE	SI	Recuperado sin secuela	Grado 2
677	Urgencias	children	F	-0.39	D50-D89 Enfermedades de la sangre	TRUE	SI	Recuperado sin secuela	Grado 2
678	Urgencias	children	M	-1.01	C00-D48 Neoplasias	TRUE	SI	Recuperado sin secuela	Grado 2
679	Urgencias	children	M	-2.28	C00-D48 Neoplasias	TRUE	SI	Recuperado sin secuela	Grado 2
680	Urgencias	children	F	1.73	C00-D48 Neoplasias	TRUE	SI	Recuperado sin secuela	Grado 2
681	Urgencias	children	F	2.79	C00-D48 Neoplasias	TRUE	SI	Recuperado sin secuela	Grado 2
682	Urgencias	children	M	-0.92	C00-D48 Neoplasias	TRUE	SI	Recuperado sin secuela	Grado 2
683	Urgencias	children	M	1.21	C00-D48 Neoplasias	TRUE	SI	Recuperado sin secuela	Grado 2
684	Urgencias	children	F	2.69	C00-D48 Neoplasias	TRUE	SI	Recuperado sin secuela	Grado 2
685	Urgencias	children	F	-2.78	C00-D48 Neoplasias	TRUE	SI	Recuperado sin secuela	Grado 2
686	Urgencias	children	M	2.35	C00-D48 Neoplasias	TRUE	SI	Recuperado sin secuela	Grado 2
687	Urgencias	children	M	-2.63	C00-D48 Neoplasias	TRUE	SI	Recuperado sin secuela	Grado 2
688	Urgencias	children	M	0.17	C00-D48 Neoplasias	TRUE	SI	Recuperado sin secuela	Grado 2
689	Urgencias	children	F	13.08	C00-D48 Neoplasias	TRUE	SI	Recuperado sin secuela	Grado 2
690	Urgencias	children	F	5.74	C00-D48 Neoplasias	TRUE	SI	Recuperado sin secuela	Grado 2
691	Urgencias	children	F	0.45	C00-D48 Neoplasias	TRUE	SI	Recuperado sin secuela	Grado 2
692	Urgencias	children	M	-1.43	C00-D48 Neoplasias	TRUE	SI	Recuperado sin secuela	Grado 2
693	Urgencias	children	F	0.35	C00-D48 Neoplasias	TRUE	SI	Recuperado sin secuela	Grado 2
694	Urgencias	children	M	1.4	C00-D48 Neoplasias	TRUE	SI	Recuperado sin secuela	Grado 2
695	Urgencias	children	F	-1.57	C00-D48 Neoplasias	TRUE	SI	Recuperado sin secuela	Grado 2
696	Urgencias	children	F	-0.04	C00-D48 Neoplasias	TRUE	SI	Recuperado sin secuela	Grado 2
697	Urgencias	children	F	-0.2	C00-D48 Neoplasias	TRUE	SI	Recuperado sin secuela	Grado 2
698	Urgencias	children	M	0.13	C00-D48 Neoplasias	TRUE	SI	Recuperado sin secuela	Grado 2
699	Urgencias	children	F	0.62	C00-D48 Neoplasias	TRUE	SI	Recuperado sin secuela	Grado 2
700	Urgencias	children	F	0.31	C00-D48 Neoplasias	TRUE	SI	Recuperado sin secuela	Grado 2
701	Urgencias	children	F	-1.18	C00-D48 Neoplasias	TRUE	SI	Recuperado sin secuela	Grado 2
702	Urgencias	children	F	1.46	C00-D48 Neoplasias	TRUE	SI	Recuperado sin secuela	Grado 2
703	Urgencias	children	M	-0.65	C00-D48 Neoplasias	TRUE	SI	Recuperado sin secuela	Grado 2
704	Urgencias	children	M	-4.47	D50-D89 Enfermedades de la sangre	TRUE	SI	Recuperado sin secuela	Grado 2
705	Urgencias	children	M	-0.8	C00-D48 Neoplasias	TRUE	SI	Recuperado sin secuela	Grado 2
706	Urgencias	children	F	5.5	C00-D48 Neoplasias	TRUE	SI	Recuperado sin secuela	Grado 2
707	Urgencias	children	F	-2.56	C00-D48 Neoplasias	TRUE	SI	Recuperado sin secuela	Grado 2
708	Urgencias	children	F	-1.72	C00-D48 Neoplasias	TRUE	SI	Recuperado sin secuela	Grado 2
709	Urgencias	children	M	3.42	C00-D48 Neoplasias	TRUE	SI	Recuperado sin secuela	Grado 2
710	Urgencias	children	M	0.33	C00-D48 Neoplasias	TRUE	SI	Recuperado sin secuela	Grado 2
711	Urgencias	children	M	-4.68	C00-D48 Neoplasias	TRUE	SI	Recuperado sin secuela	Grado 2
712	Urgencias	children	F	-0.62	C00-D48 Neoplasias	TRUE	SI	Recuperado sin secuela	Grado 2
713	Urgencias	children	M	5.22	S00-T98 Traumatismos, envenenamientos y algunas otras consecuencias de causa externa	TRUE	SI	Recuperado sin secuela	Grado 2
714	Urgencias	children	M	-0.11	C00-D48 Neoplasias	TRUE	SI	Recuperado sin secuela	Grado 2
715	Urgencias	children	M	-0.45	C00-D48 Neoplasias	TRUE	SI	Recuperado sin secuela	Grado 2
716	Urgencias	children	F	1	C00-D48 Neoplasias	TRUE	SI	Recuperado sin secuela	Grado 2
717	Urgencias	children	M	1.54	C00-D48 Neoplasias	TRUE	SI	Recuperado sin secuela	Grado 2
718	Urgencias	children	M	1.4	C00-D48 Neoplasias	TRUE	SI	Recuperado sin secuela	Grado 2
719	Urgencias	children	F	1.06	C00-D48 Neoplasias	TRUE	SI	Recuperado sin secuela	Grado 2
720	Urgencias	children	M	-1.06	C00-D48 Neoplasias	TRUE	SI	Recuperado sin secuela	Grado 2
721	Urgencias	children	M	0.01	C00-D48 Neoplasias	TRUE	SI	Recuperado sin secuela	Grado 2
722	Urgencias	children	F	-0.24	C00-D48 Neoplasias	TRUE	SI	Recuperado sin secuela	Grado 2
723	Urgencias	children	M	2.13	C00-D48 Neoplasias	TRUE	SI	Recuperado sin secuela	Grado 2
724	Urgencias	children	M	-2.79	C00-D48 Neoplasias	TRUE	SI	Recuperado sin secuela	Grado 2
725	Urgencias	children	M	-4.93	C00-D48 Neoplasias	TRUE	SI	Recuperado sin secuela	Grado 2
726	Urgencias	children	F	-2.74	C00-D48 Neoplasias	TRUE	SI	Recuperado sin secuela	Grado 2
727	Urgencias	children	F	0.05	C00-D48 Neoplasias	TRUE	SI	Recuperado sin secuela	Grado 2
728	Urgencias	children	M	2.61	C00-D48 Neoplasias	TRUE	SI	Recuperado sin secuela	Grado 2
729	Urgencias	children	M	0.38	C00-D48 Neoplasias	TRUE	SI	Recuperado sin secuela	Grado 2
730	Urgencias	children	F	-0.52	C00-D48 Neoplasias	TRUE	SI	Recuperado sin secuela	Grado 2
731	Urgencias	children	F	-1.82	C00-D48 Neoplasias	TRUE	SI	Recuperado sin secuela	Grado 2
732	Urgencias	children	F	-0.52	C00-D48 Neoplasias	TRUE	SI	Recuperado sin secuela	Grado 2
733	Urgencias	children	F	-0.47	C00-D48 Neoplasias	TRUE	SI	Recuperado sin secuela	Grado 2
734	Urgencias	children	M	-0.86	C00-D48 Neoplasias	TRUE	SI	Recuperado sin secuela	Grado 2
735	Urgencias	children	F	0.77	C00-D48 Neoplasias	TRUE	SI	Recuperado sin secuela	Grado 2
736	Urgencias	children	M	3.03	C00-D48 Neoplasias	TRUE	SI	Recuperado sin secuela	Grado 2
737	Urgencias	children	M	2.01	C00-D48 Neoplasias	TRUE	SI	Recuperado sin secuela	Grado 2
738	Urgencias	children	F	0.99	C00-D48 Neoplasias	TRUE	SI	Recuperado sin secuela	Grado 2
739	Urgencias	children	F	0.73	C00-D48 Neoplasias	TRUE	SI	Recuperado sin secuela	Grado 2
740	Urgencias	children	F	-0.15	C00-D48 Neoplasias	TRUE	SI	Recuperado sin secuela	Grado 2
741	Urgencias	children	F	1.32	C00-D48 Neoplasias	TRUE	SI	Recuperado sin secuela	Grado 2
742	Urgencias	children	M	-0.68	C00-D48 Neoplasias	TRUE	SI	Recuperado sin secuela	Grado 2
743	Urgencias	children	F	0.62	C00-D48 Neoplasias	TRUE	SI	Recuperado sin secuela	Grado 2
744	Urgencias	children	F	-2.33	C00-D48 Neoplasias	TRUE	SI	Recuperado sin secuela	Grado 2
745	Urgencias	children	M	-5.49	C00-D48 Neoplasias	TRUE	SI	Recuperado sin secuela	Grado 2
746	Urgencias	children	M	0.04	SIN DATO	TRUE	SI	Recuperado sin secuela	Grado 2
747	Urgencias	children	M	3.28	C00-D48 Neoplasias	TRUE	SI	Recuperado sin secuela	Grado 2
748	Urgencias	children	F	1.16	C00-D48 Neoplasias	TRUE	SI	Recuperado sin secuela	Grado 2
749	Urgencias	children	M	-1.73	C00-D48 Neoplasias	TRUE	SI	Recuperado sin secuela	Grado 2
750	Urgencias	children	M	-1.25	C00-D48 Neoplasias	TRUE	SI	Recuperado sin secuela	Grado 2
751	Urgencias	children	M	-1.33	C00-D48 Neoplasias	TRUE	SI	Recuperado sin secuela	Grado 2
752	Urgencias	children	F	-1.25	C00-D48 Neoplasias	TRUE	SI	Recuperado sin secuela	Grado 2
753	Urgencias	children	F	1	C00-D48 Neoplasias	TRUE	SI	Recuperado sin secuela	Grado 2
754	Urgencias	children	F	-1.81	C00-D48 Neoplasias	TRUE	SI	Recuperado sin secuela	Grado 2
755	Urgencias	children	F	3.16	C00-D48 Neoplasias	TRUE	SI	Recuperado sin secuela	Grado 2
756	Urgencias	children	F	-2.21	C00-D48 Neoplasias	TRUE	SI	Recuperado sin secuela	Grado 2
757	Urgencias	children	F	2.76	C00-D48 Neoplasias	TRUE	SI	Recuperado sin secuela	Grado 2
758	Urgencias	children	M	0.05	C00-D48 Neoplasias	TRUE	SI	Recuperado sin secuela	Grado 2
759	Urgencias	children	F	-0.99	C00-D48 Neoplasias	TRUE	SI	Recuperado sin secuela	Grado 2
760	Urgencias	children	F	0.78	C00-D48 Neoplasias	TRUE	SI	Recuperado sin secuela	Grado 2
761	Urgencias	children	F	2.5	C00-D48 Neoplasias	TRUE	SI	Recuperado sin secuela	Grado 2
762	Urgencias	children	F	2.75	C00-D48 Neoplasias	TRUE	SI	Recuperado sin secuela	Grado 2
763	Urgencias	children	F	2.82	C00-D48 Neoplasias	TRUE	SI	Recuperado sin secuela	Grado 2
764	Urgencias	children	M	-3.48	C00-D48 Neoplasias	TRUE	SI	Recuperado sin secuela	Grado 2
765	Urgencias	children	M	3.12	C00-D48 Neoplasias	TRUE	SI	Recuperado sin secuela	Grado 2
766	Urgencias	children	F	0.22	C00-D48 Neoplasias	TRUE	SI	Recuperado sin secuela	Grado 2
767	Urgencias	children	M	-3.19	C00-D48 Neoplasias	TRUE	SI	Recuperado sin secuela	Grado 2
768	Urgencias	children	F	-6.47	C00-D48 Neoplasias	TRUE	SI	Recuperado sin secuela	Grado 2
769	Urgencias	children	F	2.04	C00-D48 Neoplasias	TRUE	SI	Recuperado sin secuela	Grado 2
770	Urgencias	children	F	2.01	C00-D48 Neoplasias	TRUE	SI	Recuperado sin secuela	Grado 2
771	Urgencias	children	M	-4.24	C00-D48 Neoplasias	TRUE	SI	Recuperado sin secuela	Grado 2
772	Urgencias	children	F	2.02	C00-D48 Neoplasias	TRUE	SI	Recuperado sin secuela	Grado 2
773	Urgencias	children	F	-0.18	C00-D48 Neoplasias	TRUE	SI	Recuperado sin secuela	Grado 2
774	Urgencias	children	F	1.6	C00-D48 Neoplasias	TRUE	SI	Recuperado sin secuela	Grado 2
775	Urgencias	children	F	2.22	C00-D48 Neoplasias	TRUE	SI	Recuperado sin secuela	Grado 2
776	Urgencias	children	F	-3.56	C00-D48 Neoplasias	TRUE	SI	Recuperado sin secuela	Grado 2
777	Urgencias	children	F	0.34	C00-D48 Neoplasias	TRUE	SI	Recuperado sin secuela	Grado 2
778	Urgencias	children	F	1.55	C00-D48 Neoplasias	TRUE	SI	Recuperado sin secuela	Grado 2
779	Urgencias	children	M	-0.43	C00-D48 Neoplasias	TRUE	SI	Recuperado sin secuela	Grado 2
780	Urgencias	children	F	-1.19	C00-D48 Neoplasias	TRUE	SI	Recuperado sin secuela	Grado 2
781	Urgencias	children	M	-4.77	C00-D48 Neoplasias	TRUE	SI	Recuperado sin secuela	Grado 2
782	Urgencias	children	M	0.99	C00-D48 Neoplasias	TRUE	SI	Recuperado sin secuela	Grado 2
783	Urgencias	children	F	1.02	C00-D48 Neoplasias	TRUE	SI	Recuperado sin secuela	Grado 2
784	Urgencias	children	F	-6.45	C00-D48 Neoplasias	TRUE	SI	Recuperado sin secuela	Grado 2
785	Urgencias	children	F	-1.63	C00-D48 Neoplasias	TRUE	SI	Recuperado sin secuela	Grado 2
786	Urgencias	children	F	-0.59	C00-D48 Neoplasias	TRUE	SI	Recuperado sin secuela	Grado 2
787	Urgencias	children	F	0.91	C00-D48 Neoplasias	TRUE	SI	Recuperado sin secuela	Grado 2
788	Urgencias	children	M	0.71	C00-D48 Neoplasias	TRUE	SI	Recuperado sin secuela	Grado 2
789	Urgencias	children	F	-0.06	C00-D48 Neoplasias	TRUE	SI	Recuperado sin secuela	Grado 2
790	Urgencias	children	M	-0.1	C00-D48 Neoplasias	TRUE	SI	Recuperado sin secuela	Grado 2
791	Urgencias	children	F	0.82	C00-D48 Neoplasias	TRUE	SI	Recuperado sin secuela	Grado 2
792	Urgencias	children	M	3.05	C00-D48 Neoplasias	TRUE	SI	Recuperado sin secuela	Grado 2
793	Urgencias	children	F	1.6	Q00-Q99 Malformaciones congénitas,deformidades y anomalias cromosomicas	TRUE	SI	Recuperado sin secuela	Grado 2
794	Urgencias	children	M	-1.7	C00-D48 Neoplasias	TRUE	SI	Recuperado sin secuela	Grado 2
795	Urgencias	children	F	0.29	C00-D48 Neoplasias	TRUE	SI	Recuperado sin secuela	Grado 2
796	Urgencias	children	F	0.45	C00-D48 Neoplasias	TRUE	SI	Recuperado sin secuela	Grado 2
797	Urgencias	children	M	2.69	C00-D48 Neoplasias	TRUE	SI	Recuperado sin secuela	Grado 2
798	Urgencias	children	M	1.59	C00-D48 Neoplasias	TRUE	SI	Recuperado sin secuela	Grado 2
799	Urgencias	children	M	-3.05	C00-D48 Neoplasias	TRUE	SI	Recuperado sin secuela	Grado 2
800	Urgencias	children	M	-1.57	C00-D48 Neoplasias	TRUE	SI	Recuperado sin secuela	Grado 2
801	Urgencias	children	F	-2.66	C00-D48 Neoplasias	TRUE	SI	Recuperado sin secuela	Grado 2
802	Urgencias	children	F	1.28	C00-D48 Neoplasias	TRUE	SI	Recuperado sin secuela	Grado 2
803	Urgencias	children	F	-3.82	C00-D48 Neoplasias	TRUE	SI	Recuperado sin secuela	Grado 2
804	Urgencias	children	M	-1.68	C00-D48 Neoplasias	TRUE	SI	Recuperado sin secuela	Grado 2
805	Urgencias	children	M	-0.6	C00-D48 Neoplasias	TRUE	SI	Recuperado sin secuela	Grado 2
806	Urgencias	children	M	0.13	C00-D48 Neoplasias	TRUE	SI	Recuperado sin secuela	Grado 2
807	Urgencias	children	F	-3.18	C00-D48 Neoplasias	TRUE	SI	Recuperado sin secuela	Grado 2
808	Urgencias	children	F	-3.7	C00-D48 Neoplasias	TRUE	SI	Recuperado sin secuela	Grado 2
809	Urgencias	children	M	-1.97	C00-D48 Neoplasias	TRUE	SI	Recuperado sin secuela	Grado 2
810	Urgencias	children	F	0.9	C00-D48 Neoplasias	TRUE	SI	Recuperado sin secuela	Grado 2
811	Urgencias	children	M	-1.85	C00-D48 Neoplasias	TRUE	SI	Recuperado sin secuela	Grado 2
812	Urgencias	children	M	2.39	C00-D48 Neoplasias	TRUE	SI	Recuperado sin secuela	Grado 2
813	Urgencias	children	F	-2.4	C00-D48 Neoplasias	TRUE	SI	Recuperado sin secuela	Grado 2
814	Urgencias	children	F	-1.64	C00-D48 Neoplasias	TRUE	SI	Recuperado sin secuela	Grado 2
815	Urgencias	children	F	1.08	C00-D48 Neoplasias	TRUE	SI	Recuperado sin secuela	Grado 2
816	Urgencias	children	M	0.94	C00-D48 Neoplasias	TRUE	SI	Recuperado sin secuela	Grado 2
817	Urgencias	children	M	0.48	C00-D48 Neoplasias	TRUE	SI	Recuperado sin secuela	Grado 2
818	Urgencias	children	M	1.18	C00-D48 Neoplasias	TRUE	SI	Recuperado sin secuela	Grado 2
819	Urgencias	children	F	-0.15	C00-D48 Neoplasias	TRUE	SI	Recuperado sin secuela	Grado 2
820	Urgencias	children	F	-0.4	C00-D48 Neoplasias	TRUE	SI	Recuperado sin secuela	Grado 2
821	Urgencias	children	M	0.94	C00-D48 Neoplasias	TRUE	SI	Recuperado sin secuela	Grado 2
822	Urgencias	adolescents	F	-2.32	C00-D48 Neoplasias	TRUE	SI	Recuperado sin secuela	Grado 2
823	Urgencias	adolescents	M	2.27	C00-D48 Neoplasias	TRUE	SI	Recuperado sin secuela	Grado 2
824	Urgencias	adolescents	F	-0.58	C00-D48 Neoplasias	TRUE	SI	Recuperado sin secuela	Grado 2
825	Urgencias	adolescents	M	-2.61	C00-D48 Neoplasias	TRUE	SI	Recuperado sin secuela	Grado 2
826	Urgencias	adolescents	M	-0.35	C00-D48 Neoplasias	TRUE	SI	Recuperado sin secuela	Grado 2
827	Urgencias	adolescents	M	1.32	C00-D48 Neoplasias	TRUE	SI	Recuperado sin secuela	Grado 2
828	Urgencias	adolescents	F	2.05	C00-D48 Neoplasias	TRUE	SI	Recuperado sin secuela	Grado 2
829	Urgencias	adolescents	M	-3.93	C00-D48 Neoplasias	TRUE	SI	Recuperado sin secuela	Grado 2
830	Urgencias	adolescents	M	-4.92	C00-D48 Neoplasias	TRUE	SI	Recuperado sin secuela	Grado 2
831	Urgencias	adolescents	F	-0.25	C00-D48 Neoplasias	TRUE	SI	Recuperado sin secuela	Grado 2
832	Urgencias	adolescents	F	-1.27	C00-D48 Neoplasias	TRUE	SI	Recuperado sin secuela	Grado 2
833	Urgencias	adolescents	F	-1.08	C00-D48 Neoplasias	TRUE	SI	Recuperado sin secuela	Grado 2
834	Urgencias	adolescents	F	0.08	C00-D48 Neoplasias	TRUE	SI	Recuperado sin secuela	Grado 2
835	Urgencias	adolescents	F	-0.21	C00-D48 Neoplasias	TRUE	SI	Recuperado sin secuela	Grado 2
836	Urgencias	adolescents	F	0.52	C00-D48 Neoplasias	TRUE	SI	Recuperado sin secuela	Grado 2
837	Urgencias	adolescents	F	-1.32	C00-D48 Neoplasias	TRUE	SI	Recuperado sin secuela	Grado 2
838	Urgencias	adolescents	M	1.55	C00-D48 Neoplasias	TRUE	SI	Recuperado sin secuela	Grado 2
839	Urgencias	adolescents	F	-2.14	C00-D48 Neoplasias	TRUE	SI	Recuperado sin secuela	Grado 2
840	Urgencias	adolescents	F	-2.64	C00-D48 Neoplasias	TRUE	SI	Recuperado sin secuela	Grado 2
841	Urgencias	adolescents	F	0.7	C00-D48 Neoplasias	TRUE	SI	Recuperado sin secuela	Grado 2
842	Urgencias	adolescents	F	0.46	C00-D48 Neoplasias	TRUE	SI	Recuperado sin secuela	Grado 2
843	Urgencias	adolescents	F	-1.91	SIN DATO	TRUE	SI	Recuperado sin secuela	Grado 2
844	Urgencias	adolescents	F	-1.56	C00-D48 Neoplasias	TRUE	SI	Recuperado sin secuela	Grado 2
845	Urgencias	adolescents	M	-2.49	C00-D48 Neoplasias	TRUE	SI	Recuperado sin secuela	Grado 2
846	Urgencias	adolescents	F	1.87	C00-D48 Neoplasias	TRUE	SI	Recuperado sin secuela	Grado 2
847	Urgencias	adolescents	M	1.03	C00-D48 Neoplasias	TRUE	SI	Recuperado sin secuela	Grado 2
848	Urgencias	adolescents	F	-0.93	C00-D48 Neoplasias	TRUE	SI	Recuperado sin secuela	Grado 2
849	Urgencias	adolescents	F	-1.91	C00-D48 Neoplasias	TRUE	SI	Recuperado sin secuela	Grado 2
850	Urgencias	adolescents	F	2.12	C00-D48 Neoplasias	TRUE	SI	Recuperado sin secuela	Grado 2
851	Urgencias	adolescents	F	-0.26	C00-D48 Neoplasias	TRUE	SI	Recuperado sin secuela	Grado 2
852	Urgencias	adolescents	M	-1.11	C00-D48 Neoplasias	TRUE	SI	Recuperado sin secuela	Grado 2
853	Urgencias	adolescents	M	1.57	C00-D48 Neoplasias	TRUE	SI	Recuperado sin secuela	Grado 2
854	Urgencias	adolescents	M	2.47	C00-D48 Neoplasias	TRUE	SI	Recuperado sin secuela	Grado 2
855	Urgencias	adolescents	M	-1.78	C00-D48 Neoplasias	TRUE	SI	Recuperado sin secuela	Grado 2
856	Urgencias	adolescents	F	-0.22	C00-D48 Neoplasias	TRUE	SI	Recuperado sin secuela	Grado 2
857	Urgencias	adolescents	F	0.86	C00-D48 Neoplasias	TRUE	SI	Recuperado sin secuela	Grado 2
858	Urgencias	adolescents	F	1.09	C00-D48 Neoplasias	TRUE	SI	Recuperado sin secuela	Grado 2
859	Urgencias	adolescents	M	-2.24	C00-D48 Neoplasias	TRUE	SI	Recuperado sin secuela	Grado 2
860	Urgencias	adolescents	F	-0.27	C00-D48 Neoplasias	TRUE	SI	Recuperado sin secuela	Grado 2
861	Urgencias	adolescents	F	-0.79	C00-D48 Neoplasias	TRUE	SI	Recuperado sin secuela	Grado 2
862	Urgencias	adolescents	F	-0.95	C00-D48 Neoplasias	TRUE	SI	Recuperado sin secuela	Grado 2
863	Urgencias	adolescents	M	1.48	C00-D48 Neoplasias	TRUE	SI	Recuperado sin secuela	Grado 2
864	Urgencias	adolescents	F	-3.54	C00-D48 Neoplasias	TRUE	SI	Recuperado sin secuela	Grado 2
865	Urgencias	adolescents	F	-1.82	C00-D48 Neoplasias	TRUE	SI	Recuperado sin secuela	Grado 2
866	Urgencias	adolescents	F	-0.46	C00-D48 Neoplasias	TRUE	SI	Recuperado sin secuela	Grado 2
867	Urgencias	adolescents	M	-0.21	C00-D48 Neoplasias	TRUE	SI	Recuperado sin secuela	Grado 2
868	Urgencias	adolescents	F	-0.66	C00-D48 Neoplasias	TRUE	SI	Recuperado sin secuela	Grado 2
869	Urgencias	adolescents	M	1.45	C00-D48 Neoplasias	TRUE	SI	Recuperado sin secuela	Grado 2
870	Urgencias	adolescents	M	-0.35	C00-D48 Neoplasias	TRUE	SI	Recuperado sin secuela	Grado 2
871	Urgencias	adolescents	F	-0.09	D50-D89 Enfermedades de la sangre	TRUE	SI	Recuperado sin secuela	Grado 2
872	Urgencias	adolescents	M	1.9	C00-D48 Neoplasias	TRUE	SI	Recuperado sin secuela	Grado 2
873	Urgencias	adolescents	M	1.14	C00-D48 Neoplasias	TRUE	SI	Recuperado sin secuela	Grado 2
874	Urgencias	adolescents	M	1.46	C00-D48 Neoplasias	TRUE	SI	Recuperado sin secuela	Grado 2
875	Urgencias	adolescents	F	-1.28	C00-D48 Neoplasias	TRUE	SI	Recuperado sin secuela	Grado 2
876	Urgencias	adolescents	M	-0.62	C00-D48 Neoplasias	TRUE	SI	Recuperado sin secuela	Grado 2
877	Urgencias	adolescents	F	2.17	C00-D48 Neoplasias	TRUE	SI	Recuperado sin secuela	Grado 2
878	Urgencias	adolescents	F	1.83	C00-D48 Neoplasias	TRUE	SI	Recuperado sin secuela	Grado 2
879	Urgencias	adults	F	-0.59	C00-D48 Neoplasias	TRUE	SI	Recuperado sin secuela	Grado 2
880	Urgencias	adults	F	-0.72	C00-D48 Neoplasias	TRUE	SI	Recuperado sin secuela	Grado 2
881	Urgencias	SD	F	SD	C00-D48 Neoplasias	TRUE	SI	Recuperado sin secuela	Grado 2
882	Urgencias	SD	F	SD	C00-D48 Neoplasias	TRUE	SI	Recuperado sin secuela	Grado 2
883	Urgencias	SD	M	SD	C00-D48 Neoplasias	TRUE	SI	Recuperado sin secuela	Grado 2
884	Urgencias	SD	F	SD	C00-D48 Neoplasias	TRUE	SI	Recuperado sin secuela	Grado 2
885	Urgencias	SD	M	SD	C00-D48 Neoplasias	TRUE	SI	Recuperado sin secuela	Grado 2
886	Urgencias	SD	F	SD	C00-D48 Neoplasias	TRUE	SI	Recuperado sin secuela	Grado 2
887	Urgencias	SD	F	SD	C00-D48 Neoplasias	TRUE	SI	Recuperado sin secuela	Grado 2
888	Urgencias	SD	F	SD	C00-D48 Neoplasias	TRUE	SI	Recuperado sin secuela	Grado 2
889	Urgencias	SD	F	SD	C00-D48 Neoplasias	TRUE	SI	Recuperado sin secuela	Grado 2
890	Urgencias	infants and toddlers	F	-3.04	C00-D48 Neoplasias	TRUE	SI	Recuperado sin secuela	Grado 2
891	Urgencias	infants and toddlers	M	0.75	C00-D48 Neoplasias	TRUE	SI	Recuperado sin secuela	Grado 2
892	Urgencias	infants and toddlers	F	0.97	C00-D48 Neoplasias	TRUE	SI	Recuperado sin secuela	Grado 2
893	Urgencias	infants and toddlers	F	-0.84	C00-D48 Neoplasias	TRUE	SI	Recuperado sin secuela	Grado 2
894	Urgencias	infants and toddlers	M	-1.26	C00-D48 Neoplasias	TRUE	SI	Recuperado sin secuela	Grado 2
895	Urgencias	infants and toddlers	F	-3.27	C00-D48 Neoplasias	TRUE	SI	Recuperado sin secuela	Grado 2
896	Urgencias	infants and toddlers	F	-3.81	C00-D48 Neoplasias	TRUE	SI	Recuperado sin secuela	Grado 2
897	Urgencias	infants and toddlers	M	-4.13	C00-D48 Neoplasias	TRUE	SI	Recuperado sin secuela	Grado 2
898	Urgencias	infants and toddlers	M	-3.12	C00-D48 Neoplasias	TRUE	SI	Recuperado sin secuela	Grado 2
899	Urgencias	infants and toddlers	F	-0.05	C00-D48 Neoplasias	TRUE	SI	Recuperado sin secuela	Grado 2
900	Urgencias	infants and toddlers	F	-1.08	D50-D89 Enfermedades de la sangre	TRUE	SI	Recuperado sin secuela	Grado 2
901	Urgencias	infants and toddlers	M	-6.75	C00-D48 Neoplasias	TRUE	SI	Recuperado sin secuela	Grado 2
902	Urgencias	infants and toddlers	M	0.44	C00-D48 Neoplasias	TRUE	SI	Recuperado sin secuela	Grado 2
903	Urgencias	infants and toddlers	M	1.29	C00-D48 Neoplasias	TRUE	SI	Recuperado sin secuela	Grado 2
904	Urgencias	infants and toddlers	M	-0.18	D50-D89 Enfermedades de la sangre	TRUE	SI	Recuperado sin secuela	Grado 2
905	Urgencias	infants and toddlers	M	-3.22	C00-D48 Neoplasias	TRUE	SI	Recuperado sin secuela	Grado 2
906	Urgencias	infants and toddlers	M	-1.21	C00-D48 Neoplasias	TRUE	SI	Recuperado sin secuela	Grado 2
907	Urgencias	infants and toddlers	M	-0.85	C00-D48 Neoplasias	TRUE	SI	Recuperado sin secuela	Grado 2
908	Urgencias	infants and toddlers	M	4.65	C00-D48 Neoplasias	TRUE	SI	Recuperado sin secuela	Grado 2
909	Urgencias	infants and toddlers	M	4.01	C00-D48 Neoplasias	TRUE	SI	Recuperado sin secuela	Grado 2
910	Urgencias	infants and toddlers	M	-0.66	C00-D48 Neoplasias	TRUE	SI	Recuperado sin secuela	Grado 2
911	Urgencias	infants and toddlers	M	-7.26	C00-D48 Neoplasias	TRUE	SI	Recuperado sin secuela	Grado 2
912	Urgencias	infants and toddlers	M	-1.69	C00-D48 Neoplasias	TRUE	SI	Recuperado sin secuela	Grado 2
913	Urgencias	infants and toddlers	F	-2.46	C00-D48 Neoplasias	TRUE	SI	Recuperado sin secuela	Grado 2
914	Urgencias	infants and toddlers	M	2.08	C00-D48 Neoplasias	TRUE	SI	Recuperado sin secuela	Grado 2
915	Urgencias	children	M	-2.07	C00-D48 Neoplasias	TRUE	SI	Recuperado sin secuela	Grado 2
916	Urgencias	children	M	-4.69	C00-D48 Neoplasias	TRUE	SI	Recuperado sin secuela	Grado 2
917	Urgencias	children	F	-0.11	C00-D48 Neoplasias	TRUE	SI	Recuperado sin secuela	Grado 2
918	Urgencias	children	F	-1.9	C00-D48 Neoplasias	TRUE	SI	Recuperado sin secuela	Grado 2
919	Urgencias	children	M	2.7	C00-D48 Neoplasias	TRUE	SI	Recuperado sin secuela	Grado 2
920	Urgencias	children	F	-0.8	C00-D48 Neoplasias	TRUE	SI	Recuperado sin secuela	Grado 2
921	Urgencias	children	F	-1.18	C00-D48 Neoplasias	TRUE	SI	Recuperado sin secuela	Grado 2
922	Urgencias	children	F	1.79	C00-D48 Neoplasias	TRUE	SI	Recuperado sin secuela	Grado 2
923	Urgencias	children	M	0.78	C00-D48 Neoplasias	TRUE	SI	Recuperado sin secuela	Grado 2
924	Urgencias	children	M	0.32	C00-D48 Neoplasias	TRUE	SI	Recuperado sin secuela	Grado 2
925	Urgencias	children	F	1.67	C00-D48 Neoplasias	TRUE	SI	Recuperado sin secuela	Grado 2
926	Urgencias	children	F	0.68	C00-D48 Neoplasias	TRUE	SI	Recuperado sin secuela	Grado 2
927	Urgencias	children	F	1.26	C00-D48 Neoplasias	TRUE	SI	Recuperado sin secuela	Grado 2
928	Urgencias	children	F	-0.48	C00-D48 Neoplasias	TRUE	SI	Recuperado sin secuela	Grado 2
929	Urgencias	children	M	3.08	C00-D48 Neoplasias	TRUE	SI	Recuperado sin secuela	Grado 2
930	Urgencias	children	F	4.05	C00-D48 Neoplasias	TRUE	SI	Recuperado sin secuela	Grado 2
931	Urgencias	children	M	-0.04	C00-D48 Neoplasias	TRUE	SI	Recuperado sin secuela	Grado 2
932	Urgencias	children	F	1.98	C00-D48 Neoplasias	TRUE	SI	Recuperado sin secuela	Grado 2
933	Urgencias	children	F	-0.22	C00-D48 Neoplasias	TRUE	SI	Recuperado sin secuela	Grado 2
934	Urgencias	children	F	0.57	C00-D48 Neoplasias	TRUE	SI	Recuperado sin secuela	Grado 2
935	Urgencias	children	F	0.32	C00-D48 Neoplasias	TRUE	SI	Recuperado sin secuela	Grado 2
936	Urgencias	children	M	-1.86	C00-D48 Neoplasias	TRUE	SI	Recuperado sin secuela	Grado 2
937	Urgencias	children	F	-0.51	C00-D48 Neoplasias	TRUE	SI	Recuperado sin secuela	Grado 2
938	Urgencias	children	F	-2.8	C00-D48 Neoplasias	TRUE	SI	Recuperado sin secuela	Grado 2
939	Urgencias	children	M	0.8	C00-D48 Neoplasias	TRUE	SI	Recuperado sin secuela	Grado 2
940	Urgencias	children	F	-0.52	C00-D48 Neoplasias	TRUE	SI	Recuperado sin secuela	Grado 2
941	Urgencias	children	M	3.67	C00-D48 Neoplasias	TRUE	SI	Recuperado sin secuela	Grado 2
942	Urgencias	children	M	1.02	C00-D48 Neoplasias	TRUE	SI	Recuperado sin secuela	Grado 2
943	Urgencias	children	F	-0.16	C00-D48 Neoplasias	TRUE	SI	Recuperado sin secuela	Grado 2
944	Urgencias	children	F	-0.66	C00-D48 Neoplasias	TRUE	SI	Recuperado sin secuela	Grado 2
945	Urgencias	children	M	0.84	C00-D48 Neoplasias	TRUE	SI	Recuperado sin secuela	Grado 2
946	Urgencias	children	M	-0.43	C00-D48 Neoplasias	TRUE	SI	Recuperado sin secuela	Grado 2
947	Urgencias	children	M	0.67	SIN DATO	TRUE	SI	Recuperado sin secuela	Grado 2
948	Urgencias	children	M	-0.42	C00-D48 Neoplasias	TRUE	SI	Recuperado sin secuela	Grado 2
949	Urgencias	children	F	0.12	C00-D48 Neoplasias	TRUE	SI	Recuperado sin secuela	Grado 2
950	Urgencias	children	M	-0.56	C00-D48 Neoplasias	TRUE	SI	Recuperado sin secuela	Grado 2
951	Urgencias	children	M	-4.53	C00-D48 Neoplasias	TRUE	SI	Recuperado sin secuela	Grado 2
952	Urgencias	children	M	-3.6	C00-D48 Neoplasias	TRUE	SI	Recuperado sin secuela	Grado 2
953	Urgencias	children	M	-0.36	C00-D48 Neoplasias	TRUE	SI	Recuperado sin secuela	Grado 2
954	Urgencias	children	M	-2.34	C00-D48 Neoplasias	TRUE	SI	Recuperado sin secuela	Grado 2
955	Urgencias	children	M	-0.65	C00-D48 Neoplasias	TRUE	SI	Recuperado sin secuela	Grado 2
956	Urgencias	children	M	-0.26	C00-D48 Neoplasias	TRUE	SI	Recuperado sin secuela	Grado 2
957	Urgencias	children	M	-0.26	C00-D48 Neoplasias	TRUE	SI	Recuperado sin secuela	Grado 2
958	Urgencias	children	M	2.15	C00-D48 Neoplasias	TRUE	SI	Recuperado sin secuela	Grado 2
959	Urgencias	children	M	-2.12	C00-D48 Neoplasias	TRUE	SI	Recuperado sin secuela	Grado 2
960	Urgencias	children	M	4.21	C00-D48 Neoplasias	TRUE	SI	Recuperado sin secuela	Grado 2
961	Urgencias	children	M	-1.53	C00-D48 Neoplasias	TRUE	SI	Recuperado sin secuela	Grado 2
962	Urgencias	children	F	-0.35	C00-D48 Neoplasias	TRUE	SI	Recuperado sin secuela	Grado 2
963	Urgencias	children	M	2.1	C00-D48 Neoplasias	TRUE	SI	Recuperado sin secuela	Grado 2
964	Urgencias	children	M	-1.6	Z00-Z99 Factores que influyen en el estado de salud y contacto con los los servicios de salud	TRUE	SI	Recuperado sin secuela	Grado 2
965	Urgencias	children	M	-2.33	C00-D48 Neoplasias	TRUE	SI	Recuperado sin secuela	Grado 2
966	Urgencias	children	M	-0.5	C00-D48 Neoplasias	TRUE	SI	Recuperado sin secuela	Grado 2
967	Urgencias	children	M	-0.48	C00-D48 Neoplasias	TRUE	SI	Recuperado sin secuela	Grado 2
968	Urgencias	children	F	0.85	C00-D48 Neoplasias	TRUE	SI	Recuperado sin secuela	Grado 2
969	Urgencias	children	M	0.34	C00-D48 Neoplasias	TRUE	SI	Recuperado sin secuela	Grado 2
970	Urgencias	children	M	1.11	C00-D48 Neoplasias	TRUE	SI	Recuperado sin secuela	Grado 2
971	Urgencias	children	M	0.35	C00-D48 Neoplasias	TRUE	SI	Recuperado sin secuela	Grado 2
972	Urgencias	children	M	0.66	C00-D48 Neoplasias	TRUE	SI	Recuperado sin secuela	Grado 2
973	Urgencias	children	M	-1.7	C00-D48 Neoplasias	TRUE	SI	Recuperado sin secuela	Grado 2
974	Urgencias	children	M	-3.12	C00-D48 Neoplasias	TRUE	SI	Recuperado sin secuela	Grado 2
975	Urgencias	children	M	-0.53	C00-D48 Neoplasias	TRUE	SI	Recuperado sin secuela	Grado 2
976	Urgencias	children	M	-2.95	C00-D48 Neoplasias	TRUE	SI	Recuperado sin secuela	Grado 2
977	Urgencias	children	M	-2.99	C00-D48 Neoplasias	TRUE	SI	Recuperado sin secuela	Grado 2
978	Urgencias	children	M	1.13	C00-D48 Neoplasias	TRUE	SI	Recuperado sin secuela	Grado 2
979	Urgencias	children	M	-0.11	C00-D48 Neoplasias	TRUE	SI	Recuperado sin secuela	Grado 2
980	Urgencias	children	M	-0.08	C00-D48 Neoplasias	TRUE	SI	Recuperado sin secuela	Grado 2
981	Urgencias	children	F	-0.18	C00-D48 Neoplasias	TRUE	SI	Recuperado sin secuela	Grado 2
982	Urgencias	children	M	1.25	C00-D48 Neoplasias	TRUE	SI	Recuperado sin secuela	Grado 2
983	Urgencias	children	M	0.38	C00-D48 Neoplasias	TRUE	SI	Recuperado sin secuela	Grado 2
984	Urgencias	children	M	1.94	C00-D48 Neoplasias	TRUE	SI	Recuperado sin secuela	Grado 2
985	Urgencias	children	F	0.07	C00-D48 Neoplasias	TRUE	SI	Recuperado sin secuela	Grado 2
986	Urgencias	children	F	1.45	C00-D48 Neoplasias	TRUE	SI	Recuperado sin secuela	Grado 2
987	Urgencias	children	F	0.87	C00-D48 Neoplasias	TRUE	SI	Recuperado sin secuela	Grado 2
988	Urgencias	children	M	0.35	C00-D48 Neoplasias	TRUE	SI	Recuperado sin secuela	Grado 2
989	Urgencias	children	F	1.87	C00-D48 Neoplasias	TRUE	SI	Recuperado sin secuela	Grado 2
990	Urgencias	children	M	2.94	C00-D48 Neoplasias	TRUE	SI	Recuperado sin secuela	Grado 2
991	Urgencias	children	F	-3.47	C00-D48 Neoplasias	TRUE	SI	Recuperado sin secuela	Grado 2
992	Urgencias	children	F	-2.46	C00-D48 Neoplasias	TRUE	SI	Recuperado sin secuela	Grado 2
993	Urgencias	children	F	0.29	C00-D48 Neoplasias	TRUE	SI	Recuperado sin secuela	Grado 2
994	Urgencias	children	F	0.88	C00-D48 Neoplasias	TRUE	SI	Recuperado sin secuela	Grado 2
995	Urgencias	children	M	0	C00-D48 Neoplasias	TRUE	SI	Recuperado sin secuela	Grado 2
996	Urgencias	children	M	-1.01	C00-D48 Neoplasias	TRUE	SI	Recuperado sin secuela	Grado 2
997	Urgencias	children	M	0.87	C00-D48 Neoplasias	TRUE	SI	Recuperado sin secuela	Grado 2
998	Urgencias	children	M	0.12	C00-D48 Neoplasias	TRUE	SI	Recuperado sin secuela	Grado 2
999	Urgencias	children	M	1.93	C00-D48 Neoplasias	TRUE	SI	Recuperado sin secuela	Grado 2
1000	Urgencias	children	F	0.11	C00-D48 Neoplasias	TRUE	SI	Recuperado sin secuela	Grado 2
1001	Urgencias	children	F	-0.86	C00-D48 Neoplasias	TRUE	SI	Recuperado sin secuela	Grado 2
1002	Urgencias	children	F	-3.13	C00-D48 Neoplasias	TRUE	SI	Recuperado sin secuela	Grado 2
1003	Urgencias	children	F	1.68	C00-D48 Neoplasias	TRUE	SI	Recuperado sin secuela	Grado 2
1004	Urgencias	children	F	-1.34	C00-D48 Neoplasias	TRUE	SI	Recuperado sin secuela	Grado 2
1005	Urgencias	children	F	-2.08	C00-D48 Neoplasias	TRUE	SI	Recuperado sin secuela	Grado 2
1006	Urgencias	children	M	-0.72	C00-D48 Neoplasias	TRUE	SI	Recuperado sin secuela	Grado 2
1007	Urgencias	children	F	0.61	C00-D48 Neoplasias	TRUE	SI	Recuperado sin secuela	Grado 2
1008	Urgencias	children	F	0.66	C00-D48 Neoplasias	TRUE	SI	Recuperado sin secuela	Grado 2
1009	Urgencias	children	F	0.21	C00-D48 Neoplasias	TRUE	SI	Recuperado sin secuela	Grado 2
1010	Urgencias	children	M	0.27	C00-D48 Neoplasias	TRUE	SI	Recuperado sin secuela	Grado 2
1011	Urgencias	children	F	1.78	C00-D48 Neoplasias	TRUE	SI	Recuperado sin secuela	Grado 2
1012	Urgencias	children	F	1.48	C00-D48 Neoplasias	TRUE	SI	Recuperado sin secuela	Grado 2
1013	Urgencias	children	M	-1.32	C00-D48 Neoplasias	TRUE	SI	Recuperado sin secuela	Grado 2
1014	Urgencias	children	F	-1.56	C00-D48 Neoplasias	TRUE	SI	Recuperado sin secuela	Grado 2
1015	Urgencias	children	F	1.03	C00-D48 Neoplasias	TRUE	SI	Recuperado sin secuela	Grado 2
1016	Urgencias	children	F	0.33	C00-D48 Neoplasias	TRUE	SI	Recuperado sin secuela	Grado 2
1017	Urgencias	children	F	-1.16	C00-D48 Neoplasias	TRUE	SI	Recuperado sin secuela	Grado 2
1018	Urgencias	children	F	2.48	C00-D48 Neoplasias	TRUE	SI	Recuperado sin secuela	Grado 2
1019	Urgencias	children	F	-2.21	C00-D48 Neoplasias	TRUE	SI	Recuperado sin secuela	Grado 2
1020	Urgencias	children	F	-1.4	C00-D48 Neoplasias	TRUE	SI	Recuperado sin secuela	Grado 2
1021	Urgencias	children	M	-1.03	C00-D48 Neoplasias	TRUE	SI	Recuperado sin secuela	Grado 2
1022	Urgencias	children	F	-2.88	C00-D48 Neoplasias	TRUE	SI	Recuperado sin secuela	Grado 2
1023	Urgencias	children	F	-0.17	C00-D48 Neoplasias	TRUE	SI	Recuperado sin secuela	Grado 2
1024	Urgencias	children	F	-0.17	C00-D48 Neoplasias	TRUE	SI	Recuperado sin secuela	Grado 2
1025	Urgencias	children	M	2.07	C00-D48 Neoplasias	TRUE	SI	Recuperado sin secuela	Grado 2
1026	Urgencias	children	M	0.47	C00-D48 Neoplasias	TRUE	SI	Recuperado sin secuela	Grado 2
1027	Urgencias	children	F	-0.49	C00-D48 Neoplasias	TRUE	SI	Recuperado sin secuela	Grado 2
1028	Urgencias	children	M	-7.45	C00-D48 Neoplasias	TRUE	SI	Recuperado sin secuela	Grado 2
1029	Urgencias	children	M	-0.19	C00-D48 Neoplasias	TRUE	SI	Recuperado sin secuela	Grado 2
1030	Urgencias	children	M	0.04	C00-D48 Neoplasias	TRUE	SI	Recuperado sin secuela	Grado 2
1031	Urgencias	children	F	0.13	C00-D48 Neoplasias	TRUE	SI	Recuperado sin secuela	Grado 2
1032	Urgencias	children	M	-0.2	C00-D48 Neoplasias	TRUE	SI	Recuperado sin secuela	Grado 2
1033	Urgencias	children	M	-0.2	C00-D48 Neoplasias	TRUE	SI	Recuperado sin secuela	Grado 2
1034	Urgencias	children	M	-1.99	C00-D48 Neoplasias	TRUE	SI	Recuperado sin secuela	Grado 2
1035	Urgencias	children	M	1.26	C00-D48 Neoplasias	TRUE	SI	Recuperado sin secuela	Grado 2
1036	Urgencias	children	M	-0.28	C00-D48 Neoplasias	TRUE	SI	Recuperado sin secuela	Grado 2
1037	Urgencias	children	M	-0.83	C00-D48 Neoplasias	TRUE	SI	Recuperado sin secuela	Grado 2
1038	Urgencias	children	F	0.22	C00-D48 Neoplasias	TRUE	SI	Recuperado sin secuela	Grado 2
1039	Urgencias	children	M	0.25	C00-D48 Neoplasias	TRUE	SI	Recuperado sin secuela	Grado 2
1040	Urgencias	children	F	0.35	C00-D48 Neoplasias	TRUE	SI	Recuperado sin secuela	Grado 2
1041	Urgencias	children	F	-1.28	C00-D48 Neoplasias	TRUE	SI	Recuperado sin secuela	Grado 2
1042	Urgencias	children	M	3.56	C00-D48 Neoplasias	TRUE	SI	Recuperado sin secuela	Grado 2
1043	Urgencias	children	F	-4.26	C00-D48 Neoplasias	TRUE	SI	Recuperado sin secuela	Grado 2
1044	Urgencias	children	M	0.39	C00-D48 Neoplasias	TRUE	SI	Recuperado sin secuela	Grado 2
1045	Urgencias	children	F	-0.51	D50-D89 Enfermedades de la sangre	TRUE	SI	Recuperado sin secuela	Grado 2
1046	Urgencias	children	F	0.95	C00-D48 Neoplasias	TRUE	SI	Recuperado sin secuela	Grado 2
1047	Urgencias	children	F	-3.03	C00-D48 Neoplasias	TRUE	SI	Recuperado sin secuela	Grado 2
1048	Urgencias	children	M	3.25	C00-D48 Neoplasias	TRUE	SI	Recuperado sin secuela	Grado 2
1049	Urgencias	children	M	0.79	C00-D48 Neoplasias	TRUE	SI	Recuperado sin secuela	Grado 2
1050	Urgencias	children	F	1.39	C00-D48 Neoplasias	TRUE	SI	Recuperado sin secuela	Grado 2
1051	Urgencias	children	M	-4.53	C00-D48 Neoplasias	TRUE	SI	Recuperado sin secuela	Grado 2
1052	Urgencias	children	M	-3.83	C00-D48 Neoplasias	TRUE	SI	Recuperado sin secuela	Grado 2
1053	Urgencias	children	M	0.67	C00-D48 Neoplasias	TRUE	SI	Recuperado sin secuela	Grado 2
1054	Urgencias	children	M	-1.59	C00-D48 Neoplasias	TRUE	SI	Recuperado sin secuela	Grado 2
1055	Urgencias	children	M	1.94	C00-D48 Neoplasias	TRUE	SI	Recuperado sin secuela	Grado 2
1056	Urgencias	children	F	-0.68	C00-D48 Neoplasias	TRUE	SI	Recuperado sin secuela	Grado 2
1057	Urgencias	children	F	-0.64	C00-D48 Neoplasias	TRUE	SI	Recuperado sin secuela	Grado 2
1058	Urgencias	children	M	0.44	C00-D48 Neoplasias	TRUE	SI	Recuperado sin secuela	Grado 2
1059	Urgencias	children	F	0.04	C00-D48 Neoplasias	TRUE	SI	Recuperado sin secuela	Grado 2
1060	Urgencias	children	F	-0.59	C00-D48 Neoplasias	TRUE	SI	Recuperado sin secuela	Grado 2
1061	Urgencias	children	M	1.07	C00-D48 Neoplasias	TRUE	SI	Recuperado sin secuela	Grado 2
1062	Urgencias	children	F	-1.6	C00-D48 Neoplasias	TRUE	SI	Recuperado sin secuela	Grado 2
1063	Urgencias	children	F	-1.84	C00-D48 Neoplasias	TRUE	SI	Recuperado sin secuela	Grado 2
1064	Urgencias	children	F	0.22	C00-D48 Neoplasias	TRUE	SI	Recuperado sin secuela	Grado 2
1065	Urgencias	children	F	-0.32	C00-D48 Neoplasias	TRUE	SI	Recuperado sin secuela	Grado 2
1066	Urgencias	children	F	0.67	C00-D48 Neoplasias	TRUE	SI	Recuperado sin secuela	Grado 2
1067	Urgencias	children	F	-1.05	C00-D48 Neoplasias	TRUE	SI	Recuperado sin secuela	Grado 2
1068	Urgencias	children	F	-0.57	C00-D48 Neoplasias	TRUE	SI	Recuperado sin secuela	Grado 2
1069	Urgencias	children	M	-1.78	C00-D48 Neoplasias	TRUE	SI	Recuperado sin secuela	Grado 2
1070	Urgencias	children	F	-0.73	C00-D48 Neoplasias	TRUE	SI	Recuperado sin secuela	Grado 2
1071	Urgencias	children	F	0.76	C00-D48 Neoplasias	TRUE	SI	Recuperado sin secuela	Grado 2
1072	Urgencias	children	M	-4.28	C00-D48 Neoplasias	TRUE	SI	Recuperado sin secuela	Grado 2
1073	Urgencias	children	F	-1.74	C00-D48 Neoplasias	TRUE	SI	Recuperado sin secuela	Grado 2
1074	Urgencias	children	F	-0.78	C00-D48 Neoplasias	TRUE	SI	Recuperado sin secuela	Grado 2
1075	Urgencias	children	F	1.24	C00-D48 Neoplasias	TRUE	SI	Recuperado sin secuela	Grado 2
1076	Urgencias	children	M	-1.79	C00-D48 Neoplasias	TRUE	SI	Recuperado sin secuela	Grado 2
1077	Urgencias	children	F	-1.16	C00-D48 Neoplasias	TRUE	SI	Recuperado sin secuela	Grado 2
1078	Urgencias	children	M	1.31	C00-D48 Neoplasias	TRUE	SI	Recuperado sin secuela	Grado 2
1079	Urgencias	children	F	0.45	C00-D48 Neoplasias	TRUE	SI	Recuperado sin secuela	Grado 2
1080	Urgencias	children	F	-0.95	C00-D48 Neoplasias	TRUE	SI	Recuperado sin secuela	Grado 2
1081	Urgencias	children	F	-1.36	C00-D48 Neoplasias	TRUE	SI	Recuperado sin secuela	Grado 2
1082	Urgencias	children	M	0.73	C00-D48 Neoplasias	TRUE	SI	Recuperado sin secuela	Grado 2
1083	Urgencias	children	M	-0.14	C00-D48 Neoplasias	TRUE	SI	Recuperado sin secuela	Grado 2
1084	Urgencias	children	F	-0.44	C00-D48 Neoplasias	TRUE	SI	Recuperado sin secuela	Grado 2
1085	Urgencias	children	M	-0.57	C00-D48 Neoplasias	TRUE	SI	Recuperado sin secuela	Grado 2
1086	Urgencias	children	M	2.3	C00-D48 Neoplasias	TRUE	SI	Recuperado sin secuela	Grado 2
1087	Urgencias	children	M	-2.41	C00-D48 Neoplasias	TRUE	SI	Recuperado sin secuela	Grado 2
1088	Urgencias	children	M	2.99	C00-D48 Neoplasias	TRUE	SI	Recuperado sin secuela	Grado 2
1089	Urgencias	children	M	2.24	C00-D48 Neoplasias	TRUE	SI	Recuperado sin secuela	Grado 2
1090	Urgencias	children	M	0.69	C00-D48 Neoplasias	TRUE	SI	Recuperado sin secuela	Grado 2
1091	Urgencias	children	F	-0.01	C00-D48 Neoplasias	TRUE	SI	Recuperado sin secuela	Grado 2
1092	Urgencias	children	M	-4.05	C00-D48 Neoplasias	TRUE	SI	Recuperado sin secuela	Grado 2
1093	Urgencias	children	F	0.2	C00-D48 Neoplasias	TRUE	SI	Recuperado sin secuela	Grado 2
1094	Urgencias	children	F	1.49	C00-D48 Neoplasias	TRUE	SI	Recuperado sin secuela	Grado 2
1095	Urgencias	children	F	-0.85	C00-D48 Neoplasias	TRUE	SI	Recuperado sin secuela	Grado 2
1096	Urgencias	children	F	0.89	SIN DATO	TRUE	SI	Recuperado sin secuela	Grado 2
1097	Urgencias	children	M	1.38	C00-D48 Neoplasias	TRUE	SI	Recuperado sin secuela	Grado 2
1098	Urgencias	children	F	2.94	C00-D48 Neoplasias	TRUE	SI	Recuperado sin secuela	Grado 2
1099	Urgencias	children	F	2.16	C00-D48 Neoplasias	TRUE	SI	Recuperado sin secuela	Grado 2
1100	Urgencias	children	F	-2.43	SIN DATO	TRUE	SI	Recuperado sin secuela	Grado 2
1101	Urgencias	children	M	-0.57	C00-D48 Neoplasias	TRUE	SI	Recuperado sin secuela	Grado 2
1102	Urgencias	children	F	0	C00-D48 Neoplasias	TRUE	SI	Recuperado sin secuela	Grado 2
1103	Urgencias	children	M	2.6	C00-D48 Neoplasias	TRUE	SI	Recuperado sin secuela	Grado 2
1104	Urgencias	children	M	-1.9	C00-D48 Neoplasias	TRUE	SI	Recuperado sin secuela	Grado 2
1105	Urgencias	children	M	0.04	C00-D48 Neoplasias	TRUE	SI	Recuperado sin secuela	Grado 2
1106	Urgencias	children	M	2.3	C00-D48 Neoplasias	TRUE	SI	Recuperado sin secuela	Grado 2
1107	Urgencias	children	M	0.86	C00-D48 Neoplasias	TRUE	SI	Recuperado sin secuela	Grado 2
1108	Urgencias	children	M	1.83	C00-D48 Neoplasias	TRUE	SI	Recuperado sin secuela	Grado 2
1109	Urgencias	children	F	-0.23	C00-D48 Neoplasias	TRUE	SI	Recuperado sin secuela	Grado 2
1110	Urgencias	children	M	-4.36	D50-D89 Enfermedades de la sangre	TRUE	SI	Recuperado sin secuela	Grado 2
1111	Urgencias	children	M	-0.84	C00-D48 Neoplasias	TRUE	SI	Recuperado sin secuela	Grado 2
1112	Urgencias	children	F	1.44	C00-D48 Neoplasias	TRUE	SI	Recuperado sin secuela	Grado 2
1113	Urgencias	children	F	-3.05	C00-D48 Neoplasias	TRUE	SI	Recuperado sin secuela	Grado 2
1114	Urgencias	adolescents	M	2.52	C00-D48 Neoplasias	TRUE	SI	Recuperado sin secuela	Grado 2
1115	Urgencias	adolescents	M	-3.95	C00-D48 Neoplasias	TRUE	SI	Recuperado sin secuela	Grado 2
1116	Urgencias	adolescents	M	-1.78	C00-D48 Neoplasias	TRUE	SI	Recuperado sin secuela	Grado 2
1117	Urgencias	adolescents	M	1.68	C00-D48 Neoplasias	TRUE	SI	Recuperado sin secuela	Grado 2
1118	Urgencias	adolescents	M	1.11	C00-D48 Neoplasias	TRUE	SI	Recuperado sin secuela	Grado 2
1119	Urgencias	adolescents	F	0.18	C00-D48 Neoplasias	TRUE	SI	Recuperado sin secuela	Grado 2
1120	Urgencias	adolescents	F	1.03	C00-D48 Neoplasias	TRUE	SI	Recuperado sin secuela	Grado 2
1121	Urgencias	adolescents	F	1.94	C00-D48 Neoplasias	TRUE	SI	Recuperado sin secuela	Grado 2
1122	Urgencias	adolescents	F	-0.32	C00-D48 Neoplasias	TRUE	SI	Recuperado sin secuela	Grado 2
1123	Urgencias	adolescents	F	-2.3	C00-D48 Neoplasias	TRUE	SI	Recuperado sin secuela	Grado 2
1124	Urgencias	adolescents	M	-5.33	C00-D48 Neoplasias	TRUE	SI	Recuperado sin secuela	Grado 2
1125	Urgencias	adolescents	M	-1.9	C00-D48 Neoplasias	TRUE	SI	Recuperado sin secuela	Grado 2
1126	Urgencias	adolescents	M	-0.14	C00-D48 Neoplasias	TRUE	SI	Recuperado sin secuela	Grado 2
1127	Urgencias	adolescents	F	3.89	C00-D48 Neoplasias	TRUE	SI	Recuperado sin secuela	Grado 2
1128	Urgencias	adolescents	F	-1.68	D50-D89 Enfermedades de la sangre	TRUE	SI	Recuperado sin secuela	Grado 2
1129	Urgencias	adolescents	F	-1.62	SIN DATO	TRUE	SI	Recuperado sin secuela	Grado 2
1130	Urgencias	adolescents	F	-0.01	C00-D48 Neoplasias	TRUE	SI	Recuperado sin secuela	Grado 2
1131	Urgencias	adolescents	F	1.55	C00-D48 Neoplasias	TRUE	SI	Recuperado sin secuela	Grado 2
1132	Urgencias	adolescents	F	0.17	C00-D48 Neoplasias	TRUE	SI	Recuperado sin secuela	Grado 2
1133	Urgencias	adolescents	M	1.45	C00-D48 Neoplasias	TRUE	SI	Recuperado sin secuela	Grado 2
1134	Urgencias	adolescents	F	1.15	C00-D48 Neoplasias	TRUE	SI	Recuperado sin secuela	Grado 2
1135	Urgencias	adolescents	F	1.03	C00-D48 Neoplasias	TRUE	SI	Recuperado sin secuela	Grado 2
1136	Urgencias	adolescents	F	4.56	C00-D48 Neoplasias	TRUE	SI	Recuperado sin secuela	Grado 2
1137	Urgencias	adolescents	F	4.18	C00-D48 Neoplasias	TRUE	SI	Recuperado sin secuela	Grado 2
1138	Urgencias	adolescents	F	0.84	C00-D48 Neoplasias	TRUE	SI	Recuperado sin secuela	Grado 2
1139	Urgencias	adolescents	F	1.97	C00-D48 Neoplasias	TRUE	SI	Recuperado sin secuela	Grado 2
1140	Urgencias	adolescents	M	1.8	C00-D48 Neoplasias	TRUE	SI	Recuperado sin secuela	Grado 2
1141	Urgencias	adolescents	F	2.06	C00-D48 Neoplasias	TRUE	SI	Recuperado sin secuela	Grado 2
1142	Urgencias	adolescents	F	4.38	C00-D48 Neoplasias	TRUE	SI	Recuperado sin secuela	Grado 2
1143	Urgencias	adolescents	F	-2.07	C00-D48 Neoplasias	TRUE	SI	Recuperado sin secuela	Grado 2
1144	Urgencias	adolescents	F	-3.36	C00-D48 Neoplasias	TRUE	SI	Recuperado sin secuela	Grado 2
1145	Urgencias	adolescents	M	1.7	C00-D48 Neoplasias	TRUE	SI	Recuperado sin secuela	Grado 2
1146	Urgencias	adolescents	M	-1.52	C00-D48 Neoplasias	TRUE	SI	Recuperado sin secuela	Grado 2
1147	Urgencias	adolescents	F	3.75	C00-D48 Neoplasias	TRUE	SI	Recuperado sin secuela	Grado 2
1148	Urgencias	adolescents	F	-0.12	C00-D48 Neoplasias	TRUE	SI	Recuperado sin secuela	Grado 2
1149	Urgencias	adolescents	M	0.37	C00-D48 Neoplasias	TRUE	SI	Recuperado sin secuela	Grado 2
1150	Urgencias	adolescents	M	-1.09	C00-D48 Neoplasias	TRUE	SI	Recuperado sin secuela	Grado 2
1151	Urgencias	adolescents	F	-0.17	C00-D48 Neoplasias	TRUE	SI	Recuperado sin secuela	Grado 2
1152	Urgencias	adolescents	M	-1.91	C00-D48 Neoplasias	TRUE	SI	Recuperado sin secuela	Grado 2
1153	Urgencias	adolescents	F	-0.94	C00-D48 Neoplasias	TRUE	SI	Recuperado sin secuela	Grado 2
1154	Urgencias	adolescents	F	-0.03	C00-D48 Neoplasias	TRUE	SI	Recuperado sin secuela	Grado 2
1155	Urgencias	adolescents	F	0.95	C00-D48 Neoplasias	TRUE	SI	Recuperado sin secuela	Grado 2
1156	Urgencias	adolescents	F	-0.54	C00-D48 Neoplasias	TRUE	SI	Recuperado sin secuela	Grado 2
1157	Urgencias	adolescents	F	-1.26	C00-D48 Neoplasias	TRUE	SI	Recuperado sin secuela	Grado 2
1158	Urgencias	adolescents	F	-1.27	C00-D48 Neoplasias	TRUE	SI	Recuperado sin secuela	Grado 2
1159	Urgencias	adolescents	F	-2.36	C00-D48 Neoplasias	TRUE	SI	Recuperado sin secuela	Grado 2
1160	Urgencias	adolescents	M	0.83	C00-D48 Neoplasias	TRUE	SI	Recuperado sin secuela	Grado 2
1161	Urgencias	adolescents	M	-0.94	C00-D48 Neoplasias	TRUE	SI	Recuperado sin secuela	Grado 2
1162	Urgencias	adolescents	F	-0.33	C00-D48 Neoplasias	TRUE	SI	Recuperado sin secuela	Grado 2
1163	Urgencias	adolescents	M	-1.78	C00-D48 Neoplasias	TRUE	SI	Recuperado sin secuela	Grado 2
1164	Urgencias	adolescents	F	-0.17	C00-D48 Neoplasias	TRUE	SI	Recuperado sin secuela	Grado 2
1165	Urgencias	adolescents	F	-0.34	C00-D48 Neoplasias	TRUE	SI	Recuperado sin secuela	Grado 2
1166	Urgencias	adolescents	F	-0.75	C00-D48 Neoplasias	TRUE	SI	Recuperado sin secuela	Grado 2
1167	Urgencias	adolescents	M	-1.46	C00-D48 Neoplasias	TRUE	SI	Recuperado sin secuela	Grado 2
1168	Urgencias	adolescents	M	0.05	C00-D48 Neoplasias	TRUE	SI	Recuperado sin secuela	Grado 2
1169	Urgencias	adolescents	F	-0.62	C00-D48 Neoplasias	TRUE	SI	Recuperado sin secuela	Grado 2
1170	Urgencias	adolescents	F	-2.34	C00-D48 Neoplasias	TRUE	SI	Recuperado sin secuela	Grado 2
1171	Urgencias	adolescents	M	1.35	C00-D48 Neoplasias	TRUE	SI	Recuperado sin secuela	Grado 2
1172	Urgencias	adolescents	F	0.54	C00-D48 Neoplasias	TRUE	SI	Recuperado sin secuela	Grado 2
1173	Urgencias	adolescents	F	0.21	C00-D48 Neoplasias	TRUE	SI	Recuperado sin secuela	Grado 2
1174	Urgencias	adolescents	M	0.97	C00-D48 Neoplasias	TRUE	SI	Recuperado sin secuela	Grado 2
1175	Urgencias	adolescents	M	-0.8	C00-D48 Neoplasias	TRUE	SI	Recuperado sin secuela	Grado 2
1176	Urgencias	adolescents	F	1.31	C00-D48 Neoplasias	TRUE	SI	Recuperado sin secuela	Grado 2
1177	Urgencias	adolescents	M	-1.2	C00-D48 Neoplasias	TRUE	SI	Recuperado sin secuela	Grado 2
1178	Urgencias	adolescents	F	0.03	C00-D48 Neoplasias	TRUE	SI	Recuperado sin secuela	Grado 2
1179	Urgencias	adolescents	F	-1.18	C00-D48 Neoplasias	TRUE	SI	Recuperado sin secuela	Grado 2
1180	Urgencias	adolescents	M	1.9	C00-D48 Neoplasias	TRUE	SI	Recuperado sin secuela	Grado 2
1181	Urgencias	adolescents	M	1.25	C00-D48 Neoplasias	TRUE	SI	Recuperado sin secuela	Grado 2
1182	Urgencias	adolescents	M	-1.95	C00-D48 Neoplasias	TRUE	SI	Recuperado sin secuela	Grado 2
1183	Urgencias	adolescents	M	-2.61	C00-D48 Neoplasias	TRUE	SI	Recuperado sin secuela	Grado 2
1184	Urgencias	adolescents	M	0.4	C00-D48 Neoplasias	TRUE	SI	Recuperado sin secuela	Grado 2
1185	Urgencias	adolescents	F	-2.88	C00-D48 Neoplasias	TRUE	SI	Recuperado sin secuela	Grado 2
1186	Urgencias	adolescents	M	0.65	C00-D48 Neoplasias	TRUE	SI	Recuperado sin secuela	Grado 2
1187	Urgencias	adolescents	F	-0.36	C00-D48 Neoplasias	TRUE	SI	Recuperado sin secuela	Grado 2
1188	Urgencias	adolescents	F	-1.73	C00-D48 Neoplasias	TRUE	SI	Recuperado sin secuela	Grado 2
1189	Urgencias	adolescents	M	0.3	C00-D48 Neoplasias	TRUE	SI	Recuperado sin secuela	Grado 2
1190	Urgencias	adolescents	M	-1.35	C00-D48 Neoplasias	TRUE	SI	Recuperado sin secuela	Grado 2
1191	Urgencias	adolescents	M	0.38	C00-D48 Neoplasias	TRUE	SI	Recuperado sin secuela	Grado 2
1192	Urgencias	adolescents	F	2.78	C00-D48 Neoplasias	TRUE	SI	Recuperado sin secuela	Grado 2
1193	Urgencias	adolescents	M	-0.59	C00-D48 Neoplasias	TRUE	SI	Recuperado sin secuela	Grado 2
1194	Urgencias	adolescents	F	2.62	C00-D48 Neoplasias	TRUE	SI	Recuperado sin secuela	Grado 2
1195	Urgencias	adolescents	M	-3.92	C00-D48 Neoplasias	TRUE	SI	Recuperado sin secuela	Grado 2
1196	Urgencias	adolescents	M	1.57	C00-D48 Neoplasias	TRUE	SI	Recuperado sin secuela	Grado 2
1197	Urgencias	adolescents	M	-3.22	C00-D48 Neoplasias	TRUE	SI	Recuperado sin secuela	Grado 2
1198	Urgencias	adolescents	M	-0.02	C00-D48 Neoplasias	TRUE	SI	Recuperado sin secuela	Grado 2
1199	Urgencias	adolescents	F	-1.67	C00-D48 Neoplasias	TRUE	SI	Recuperado sin secuela	Grado 2
1200	Urgencias	adolescents	F	-1.46	C00-D48 Neoplasias	TRUE	SI	Recuperado sin secuela	Grado 2
1201	Urgencias	adolescents	F	0.87	D50-D89 Enfermedades de la sangre	TRUE	SI	Recuperado sin secuela	Grado 2
1202	Urgencias	adolescents	M	-1.55	C00-D48 Neoplasias	TRUE	SI	Recuperado sin secuela	Grado 2
1203	Urgencias	adolescents	F	-2.1	C00-D48 Neoplasias	TRUE	SI	Recuperado sin secuela	Grado 2
1204	Urgencias	adolescents	F	-1.77	C00-D48 Neoplasias	TRUE	SI	Recuperado sin secuela	Grado 2
1205	Urgencias	adults	F	-0.86	C00-D48 Neoplasias	TRUE	SI	Recuperado sin secuela	Grado 2
1206	Urgencias	adults	F	-1.52	C00-D48 Neoplasias	TRUE	SI	Recuperado sin secuela	Grado 2
1207	Urgencias	adults	F	0	C00-D48 Neoplasias	TRUE	SI	Recuperado sin secuela	Grado 2
1208	Urgencias	SD	M	SD	C00-D48 Neoplasias	TRUE	SI	Recuperado sin secuela	Grado 2
1209	Urgencias	SD	M	SD	C00-D48 Neoplasias	TRUE	SI	Recuperado sin secuela	Grado 2
1210	Urgencias	SD	F	SD	C00-D48 Neoplasias	TRUE	SI	Recuperado sin secuela	Grado 2
1211	Urgencias	SD	F	SD	C00-D48 Neoplasias	TRUE	SI	Recuperado sin secuela	Grado 2
1212	Urgencias	SD	M	SD	C00-D48 Neoplasias	TRUE	SI	Recuperado sin secuela	Grado 2
1213	Urgencias	SD	F	SD	D50-D89 Enfermedades de la sangre	TRUE	SI	Recuperado sin secuela	Grado 2
1214	Urgencias	Neonates	F	1.27	C00-D48 Neoplasias	TRUE	SI	Recuperado sin secuela	Grado 2
1215	Urgencias	infants and toddlers	M	-0.07	C00-D48 Neoplasias	TRUE	SI	Recuperado sin secuela	Grado 2
1216	Urgencias	infants and toddlers	M	1.12	C00-D48 Neoplasias	TRUE	SI	Recuperado sin secuela	Grado 2
1217	Urgencias	infants and toddlers	F	-0.81	C00-D48 Neoplasias	TRUE	SI	Recuperado sin secuela	Grado 2
1218	Urgencias	infants and toddlers	F	-2.79	C00-D48 Neoplasias	TRUE	SI	Recuperado sin secuela	Grado 2
1219	Urgencias	infants and toddlers	F	1.24	C00-D48 Neoplasias	TRUE	SI	Recuperado sin secuela	Grado 2
1220	Urgencias	infants and toddlers	M	1.93	C00-D48 Neoplasias	TRUE	SI	Recuperado sin secuela	Grado 2
1221	Urgencias	infants and toddlers	F	0.72	C00-D48 Neoplasias	TRUE	SI	Recuperado sin secuela	Grado 2
1222	Urgencias	infants and toddlers	M	-2.48	D50-D89 Enfermedades de la sangre	TRUE	SI	Recuperado sin secuela	Grado 2
1223	Urgencias	infants and toddlers	F	0.54	C00-D48 Neoplasias	TRUE	SI	Recuperado sin secuela	Grado 2
1224	Urgencias	infants and toddlers	M	1.75	C00-D48 Neoplasias	TRUE	SI	Recuperado sin secuela	Grado 2
1225	Urgencias	infants and toddlers	F	0.41	D50-D89 Enfermedades de la sangre	TRUE	SI	Recuperado sin secuela	Grado 2
1226	Urgencias	children	F	-0.97	C00-D48 Neoplasias	TRUE	SI	Recuperado sin secuela	Grado 2
1227	Urgencias	children	F	-1.47	C00-D48 Neoplasias	TRUE	SI	Recuperado sin secuela	Grado 2
1228	Urgencias	children	F	1.48	C00-D48 Neoplasias	TRUE	SI	Recuperado sin secuela	Grado 2
1229	Urgencias	children	M	4.89	C00-D48 Neoplasias	TRUE	SI	Recuperado sin secuela	Grado 2
1230	Urgencias	children	F	-0.37	C00-D48 Neoplasias	TRUE	SI	Recuperado sin secuela	Grado 2
1231	Urgencias	children	F	-0.06	C00-D48 Neoplasias	TRUE	SI	Recuperado sin secuela	Grado 2
1232	Urgencias	children	F	1.01	C00-D48 Neoplasias	TRUE	SI	Recuperado sin secuela	Grado 2
1233	Urgencias	children	F	-1.42	C00-D48 Neoplasias	TRUE	SI	Recuperado sin secuela	Grado 2
1234	Urgencias	children	F	-0.41	C00-D48 Neoplasias	TRUE	SI	Recuperado sin secuela	Grado 2
1235	Urgencias	children	M	1.57	C00-D48 Neoplasias	TRUE	SI	Recuperado sin secuela	Grado 2
1236	Urgencias	children	F	0.63	C00-D48 Neoplasias	TRUE	SI	Recuperado sin secuela	Grado 2
1237	Urgencias	children	F	0.61	C00-D48 Neoplasias	TRUE	SI	Recuperado sin secuela	Grado 2
1238	Urgencias	children	F	4.36	C00-D48 Neoplasias	TRUE	SI	Recuperado sin secuela	Grado 2
1239	Urgencias	children	M	-0.92	C00-D48 Neoplasias	TRUE	SI	Recuperado sin secuela	Grado 2
1240	Urgencias	children	F	0.01	C00-D48 Neoplasias	TRUE	SI	Recuperado sin secuela	Grado 2
1241	Urgencias	children	M	0.3	C00-D48 Neoplasias	TRUE	SI	Recuperado sin secuela	Grado 2
1242	Urgencias	children	F	-2.28	C00-D48 Neoplasias	TRUE	SI	Recuperado sin secuela	Grado 2
1243	Urgencias	children	F	-0.79	C00-D48 Neoplasias	TRUE	SI	Recuperado sin secuela	Grado 2
1244	Urgencias	children	M	-1.43	C00-D48 Neoplasias	TRUE	SI	Recuperado sin secuela	Grado 2
1245	Urgencias	children	F	-1.52	C00-D48 Neoplasias	TRUE	SI	Recuperado sin secuela	Grado 2
1246	Urgencias	children	M	9.41	C00-D48 Neoplasias	TRUE	SI	Recuperado sin secuela	Grado 2
1247	Urgencias	children	M	-0.72	C00-D48 Neoplasias	TRUE	SI	Recuperado sin secuela	Grado 2
1248	Urgencias	children	M	-0.04	C00-D48 Neoplasias	TRUE	SI	Recuperado sin secuela	Grado 2
1249	Urgencias	children	M	-2.8	C00-D48 Neoplasias	TRUE	SI	Recuperado sin secuela	Grado 2
1250	Urgencias	children	M	-1.64	C00-D48 Neoplasias	TRUE	SI	Recuperado sin secuela	Grado 2
1251	Urgencias	children	M	-0.19	C00-D48 Neoplasias	TRUE	SI	Recuperado sin secuela	Grado 2
1252	Urgencias	children	M	0.12	C00-D48 Neoplasias	TRUE	SI	Recuperado sin secuela	Grado 2
1253	Urgencias	children	M	-1.12	C00-D48 Neoplasias	TRUE	SI	Recuperado sin secuela	Grado 2
1254	Urgencias	children	M	-0.19	C00-D48 Neoplasias	TRUE	SI	Recuperado sin secuela	Grado 2
1255	Urgencias	children	F	1.92	C00-D48 Neoplasias	TRUE	SI	Recuperado sin secuela	Grado 2
1256	Urgencias	children	F	-1.04	C00-D48 Neoplasias	TRUE	SI	Recuperado sin secuela	Grado 2
1257	Urgencias	children	M	0.43	C00-D48 Neoplasias	TRUE	SI	Recuperado sin secuela	Grado 2
1258	Urgencias	children	F	-0.73	C00-D48 Neoplasias	TRUE	SI	Recuperado sin secuela	Grado 2
1259	Urgencias	children	F	-1.86	D50-D89 Enfermedades de la sangre	TRUE	SI	Recuperado sin secuela	Grado 2
1260	Urgencias	children	F	0.47	C00-D48 Neoplasias	TRUE	SI	Recuperado sin secuela	Grado 2
1261	Urgencias	children	F	1.14	C00-D48 Neoplasias	TRUE	SI	Recuperado sin secuela	Grado 2
1262	Urgencias	children	F	-0.88	C00-D48 Neoplasias	TRUE	SI	Recuperado sin secuela	Grado 2
1263	Urgencias	children	M	-0.26	C00-D48 Neoplasias	TRUE	SI	Recuperado sin secuela	Grado 2
1264	Urgencias	children	M	-0.39	C00-D48 Neoplasias	TRUE	SI	Recuperado sin secuela	Grado 2
1265	Urgencias	children	F	-1.28	C00-D48 Neoplasias	TRUE	SI	Recuperado sin secuela	Grado 2
1266	Urgencias	children	M	-2.35	C00-D48 Neoplasias	TRUE	SI	Recuperado sin secuela	Grado 2
1267	Urgencias	children	F	-1.79	C00-D48 Neoplasias	TRUE	SI	Recuperado sin secuela	Grado 2
1268	Urgencias	children	F	0.13	C00-D48 Neoplasias	TRUE	SI	Recuperado sin secuela	Grado 2
1269	Urgencias	children	F	1.68	C00-D48 Neoplasias	TRUE	SI	Recuperado sin secuela	Grado 2
1270	Urgencias	children	M	1.89	C00-D48 Neoplasias	TRUE	SI	Recuperado sin secuela	Grado 2
1271	Urgencias	children	F	-1.24	C00-D48 Neoplasias	TRUE	SI	Recuperado sin secuela	Grado 2
1272	Urgencias	children	M	14.68	C00-D48 Neoplasias	TRUE	SI	Recuperado sin secuela	Grado 2
1273	Urgencias	children	M	-0.5	C00-D48 Neoplasias	TRUE	SI	Recuperado sin secuela	Grado 2
1274	Urgencias	children	M	0.93	C00-D48 Neoplasias	TRUE	SI	Recuperado sin secuela	Grado 2
1275	Urgencias	children	F	0.95	C00-D48 Neoplasias	TRUE	SI	Recuperado sin secuela	Grado 2
1276	Urgencias	children	M	0.57	C00-D48 Neoplasias	TRUE	SI	Recuperado sin secuela	Grado 2
1277	Urgencias	children	M	-2.54	C00-D48 Neoplasias	TRUE	SI	Recuperado sin secuela	Grado 2
1278	Urgencias	children	M	-0.95	C00-D48 Neoplasias	TRUE	SI	Recuperado sin secuela	Grado 2
1279	Urgencias	children	M	0.92	C00-D48 Neoplasias	TRUE	SI	Recuperado sin secuela	Grado 2
1280	Urgencias	children	M	-0.5	C00-D48 Neoplasias	TRUE	SI	Recuperado sin secuela	Grado 2
1281	Urgencias	children	M	-0.17	C00-D48 Neoplasias	TRUE	SI	Recuperado sin secuela	Grado 2
1282	Urgencias	children	M	0.59	C00-D48 Neoplasias	TRUE	SI	Recuperado sin secuela	Grado 2
1283	Urgencias	children	M	3.74	D50-D89 Enfermedades de la sangre	TRUE	SI	Recuperado sin secuela	Grado 2
1284	Urgencias	children	F	1.44	C00-D48 Neoplasias	TRUE	SI	Recuperado sin secuela	Grado 2
1285	Urgencias	children	F	-0.51	C00-D48 Neoplasias	TRUE	SI	Recuperado sin secuela	Grado 2
1286	Urgencias	children	M	-0.85	C00-D48 Neoplasias	TRUE	SI	Recuperado sin secuela	Grado 2
1287	Urgencias	children	F	-0.42	C00-D48 Neoplasias	TRUE	SI	Recuperado sin secuela	Grado 2
1288	Urgencias	children	M	5.63	C00-D48 Neoplasias	TRUE	SI	Recuperado sin secuela	Grado 2
1289	Urgencias	children	M	-1.01	C00-D48 Neoplasias	TRUE	SI	Recuperado sin secuela	Grado 2
1290	Urgencias	children	M	-1.02	C00-D48 Neoplasias	TRUE	SI	Recuperado sin secuela	Grado 2
1291	Urgencias	children	M	-0.71	C00-D48 Neoplasias	TRUE	SI	Recuperado sin secuela	Grado 2
1292	Urgencias	children	M	-0.14	C00-D48 Neoplasias	TRUE	SI	Recuperado sin secuela	Grado 2
1293	Urgencias	children	M	-0.71	C00-D48 Neoplasias	TRUE	SI	Recuperado sin secuela	Grado 2
1294	Urgencias	children	M	-2.59	C00-D48 Neoplasias	TRUE	SI	Recuperado sin secuela	Grado 2
1295	Urgencias	children	M	-3.06	C00-D48 Neoplasias	TRUE	SI	Recuperado sin secuela	Grado 2
1296	Urgencias	children	M	1.03	C00-D48 Neoplasias	TRUE	SI	Recuperado sin secuela	Grado 2
1297	Urgencias	children	M	0.43	C00-D48 Neoplasias	TRUE	SI	Recuperado sin secuela	Grado 2
1298	Urgencias	children	M	-0.04	C00-D48 Neoplasias	TRUE	SI	Recuperado sin secuela	Grado 2
1299	Urgencias	children	F	0.72	C00-D48 Neoplasias	TRUE	SI	Recuperado sin secuela	Grado 2
1300	Urgencias	children	M	1.15	C00-D48 Neoplasias	TRUE	SI	Recuperado sin secuela	Grado 2
1301	Urgencias	children	M	-1.25	C00-D48 Neoplasias	TRUE	SI	Recuperado sin secuela	Grado 2
1302	Urgencias	children	F	0.13	C00-D48 Neoplasias	TRUE	SI	Recuperado sin secuela	Grado 2
1303	Urgencias	children	M	-0.39	C00-D48 Neoplasias	TRUE	SI	Recuperado sin secuela	Grado 2
1304	Urgencias	children	M	1.98	C00-D48 Neoplasias	TRUE	SI	Recuperado sin secuela	Grado 2
1305	Urgencias	children	F	-0.19	C00-D48 Neoplasias	TRUE	SI	Recuperado sin secuela	Grado 2
1306	Urgencias	children	M	2.88	C00-D48 Neoplasias	TRUE	SI	Recuperado sin secuela	Grado 2
1307	Urgencias	children	M	-0.68	C00-D48 Neoplasias	TRUE	SI	Recuperado sin secuela	Grado 2
1308	Urgencias	children	M	0.46	C00-D48 Neoplasias	TRUE	SI	Recuperado sin secuela	Grado 2
1309	Urgencias	children	M	3.91	C00-D48 Neoplasias	TRUE	SI	Recuperado sin secuela	Grado 2
1310	Urgencias	children	M	-1.12	C00-D48 Neoplasias	TRUE	SI	Recuperado sin secuela	Grado 2
1311	Urgencias	children	F	-1.64	C00-D48 Neoplasias	TRUE	SI	Recuperado sin secuela	Grado 2
1312	Urgencias	children	F	-0.36	C00-D48 Neoplasias	TRUE	SI	Recuperado sin secuela	Grado 2
1313	Urgencias	children	M	-0.2	C00-D48 Neoplasias	TRUE	SI	Recuperado sin secuela	Grado 2
1314	Urgencias	children	F	-1.2	C00-D48 Neoplasias	TRUE	SI	Recuperado sin secuela	Grado 2
1315	Urgencias	children	F	0.55	C00-D48 Neoplasias	TRUE	SI	Recuperado sin secuela	Grado 2
1316	Urgencias	children	F	-0.54	C00-D48 Neoplasias	TRUE	SI	Recuperado sin secuela	Grado 2
1317	Urgencias	children	M	-4.63	C00-D48 Neoplasias	TRUE	SI	Recuperado sin secuela	Grado 2
1318	Urgencias	children	F	1.01	C00-D48 Neoplasias	TRUE	SI	Recuperado sin secuela	Grado 2
1319	Urgencias	children	M	-1.08	C00-D48 Neoplasias	TRUE	SI	Recuperado sin secuela	Grado 2
1320	Urgencias	children	M	-4.64	C00-D48 Neoplasias	TRUE	SI	Recuperado sin secuela	Grado 2
1321	Urgencias	children	F	-0.28	C00-D48 Neoplasias	TRUE	SI	Recuperado sin secuela	Grado 2
1322	Urgencias	children	M	-4.2	C00-D48 Neoplasias	TRUE	SI	Recuperado sin secuela	Grado 2
1323	Urgencias	children	F	0.63	C00-D48 Neoplasias	TRUE	SI	Recuperado sin secuela	Grado 2
1324	Urgencias	children	M	-1.34	C00-D48 Neoplasias	TRUE	SI	Recuperado sin secuela	Grado 2
1325	Urgencias	children	F	-0.57	C00-D48 Neoplasias	TRUE	SI	Recuperado sin secuela	Grado 2
1326	Urgencias	children	F	-1.69	C00-D48 Neoplasias	TRUE	SI	Recuperado sin secuela	Grado 2
1327	Urgencias	children	M	-1.99	C00-D48 Neoplasias	TRUE	SI	Recuperado sin secuela	Grado 2
1328	Urgencias	children	M	-1	C00-D48 Neoplasias	TRUE	SI	Recuperado sin secuela	Grado 2
1329	Urgencias	children	M	4.04	C00-D48 Neoplasias	TRUE	SI	Recuperado sin secuela	Grado 2
1330	Urgencias	children	F	0.1	C00-D48 Neoplasias	TRUE	SI	Recuperado sin secuela	Grado 2
1331	Urgencias	children	M	-2.83	C00-D48 Neoplasias	TRUE	SI	Recuperado sin secuela	Grado 2
1332	Urgencias	children	M	0.28	C00-D48 Neoplasias	TRUE	SI	Recuperado sin secuela	Grado 2
1333	Urgencias	children	M	0	C00-D48 Neoplasias	TRUE	SI	Recuperado sin secuela	Grado 2
1334	Urgencias	children	M	-0.1	C00-D48 Neoplasias	TRUE	SI	Recuperado sin secuela	Grado 2
1335	Urgencias	children	F	1.45	C00-D48 Neoplasias	TRUE	SI	Recuperado sin secuela	Grado 2
1336	Urgencias	children	M	0.23	C00-D48 Neoplasias	TRUE	SI	Recuperado sin secuela	Grado 2
1337	Urgencias	children	F	-2	C00-D48 Neoplasias	TRUE	SI	Recuperado sin secuela	Grado 2
1338	Urgencias	children	M	-0.33	C00-D48 Neoplasias	TRUE	SI	Recuperado sin secuela	Grado 2
1339	Urgencias	children	M	1.08	C00-D48 Neoplasias	TRUE	SI	Recuperado sin secuela	Grado 2
1340	Urgencias	children	M	2.12	C00-D48 Neoplasias	TRUE	SI	Recuperado sin secuela	Grado 2
1341	Urgencias	children	F	-0.03	C00-D48 Neoplasias	TRUE	SI	Recuperado sin secuela	Grado 2
1342	Urgencias	children	F	0.68	C00-D48 Neoplasias	TRUE	SI	Recuperado sin secuela	Grado 2
1343	Urgencias	children	M	1.62	C00-D48 Neoplasias	TRUE	SI	Recuperado sin secuela	Grado 2
1344	Urgencias	children	F	-3.31	C00-D48 Neoplasias	TRUE	SI	Recuperado sin secuela	Grado 2
1345	Urgencias	children	F	-0.06	C00-D48 Neoplasias	TRUE	SI	Recuperado sin secuela	Grado 2
1346	Urgencias	children	F	0.38	C00-D48 Neoplasias	TRUE	SI	Recuperado sin secuela	Grado 2
1347	Urgencias	children	F	0.23	C00-D48 Neoplasias	TRUE	SI	Recuperado sin secuela	Grado 2
1348	Urgencias	children	F	0	C00-D48 Neoplasias	TRUE	SI	Recuperado sin secuela	Grado 2
1349	Urgencias	children	F	-1.57	C00-D48 Neoplasias	TRUE	SI	Recuperado sin secuela	Grado 2
1350	Urgencias	adolescents	M	1.43	C00-D48 Neoplasias	TRUE	SI	Recuperado sin secuela	Grado 2
1351	Urgencias	adolescents	M	1.92	C00-D48 Neoplasias	TRUE	SI	Recuperado sin secuela	Grado 2
1352	Urgencias	adolescents	F	-1.47	C00-D48 Neoplasias	TRUE	SI	Recuperado sin secuela	Grado 2
1353	Urgencias	adolescents	M	-0.14	C00-D48 Neoplasias	TRUE	SI	Recuperado sin secuela	Grado 2
1354	Urgencias	adolescents	M	0.01	C00-D48 Neoplasias	TRUE	SI	Recuperado sin secuela	Grado 2
1355	Urgencias	adolescents	M	1.4	C00-D48 Neoplasias	TRUE	SI	Recuperado sin secuela	Grado 2
1356	Urgencias	adolescents	M	-0.19	C00-D48 Neoplasias	TRUE	SI	Recuperado sin secuela	Grado 2
1357	Urgencias	adolescents	M	2.07	C00-D48 Neoplasias	TRUE	SI	Recuperado sin secuela	Grado 2
1358	Urgencias	adolescents	M	-3.46	C00-D48 Neoplasias	TRUE	SI	Recuperado sin secuela	Grado 2
1359	Urgencias	adolescents	M	0.9	C00-D48 Neoplasias	TRUE	SI	Recuperado sin secuela	Grado 2
1360	Urgencias	adolescents	F	-1.89	C00-D48 Neoplasias	TRUE	SI	Recuperado sin secuela	Grado 2
1361	Urgencias	adolescents	F	-0.82	C00-D48 Neoplasias	TRUE	SI	Recuperado sin secuela	Grado 2
1362	Urgencias	adolescents	M	-0.15	C00-D48 Neoplasias	TRUE	SI	Recuperado sin secuela	Grado 2
1363	Urgencias	adolescents	F	0.69	C00-D48 Neoplasias	TRUE	SI	Recuperado sin secuela	Grado 2
1364	Urgencias	adolescents	M	-4.7	C00-D48 Neoplasias	TRUE	SI	Recuperado sin secuela	Grado 2
1365	Urgencias	adolescents	M	-0.34	C00-D48 Neoplasias	TRUE	SI	Recuperado sin secuela	Grado 2
1366	Urgencias	adolescents	F	0.74	C00-D48 Neoplasias	TRUE	SI	Recuperado sin secuela	Grado 2
1367	Urgencias	adolescents	M	-0.38	C00-D48 Neoplasias	TRUE	SI	Recuperado sin secuela	Grado 2
1368	Urgencias	adolescents	M	0.49	C00-D48 Neoplasias	TRUE	SI	Recuperado sin secuela	Grado 2
1369	Urgencias	adolescents	M	-1.7	C00-D48 Neoplasias	TRUE	SI	Recuperado sin secuela	Grado 2
1370	Urgencias	adolescents	M	0.11	C00-D48 Neoplasias	TRUE	SI	Recuperado sin secuela	Grado 2
1371	Urgencias	adolescents	F	2.73	C00-D48 Neoplasias	TRUE	SI	Recuperado sin secuela	Grado 2
1372	Urgencias	adolescents	M	-0.09	C00-D48 Neoplasias	TRUE	SI	Recuperado sin secuela	Grado 2
1373	Urgencias	adolescents	M	-3.96	C00-D48 Neoplasias	TRUE	SI	Recuperado sin secuela	Grado 2
1374	Urgencias	adolescents	M	-0.68	C00-D48 Neoplasias	TRUE	SI	Recuperado sin secuela	Grado 2
1375	Urgencias	adolescents	M	-1.59	C00-D48 Neoplasias	TRUE	SI	Recuperado sin secuela	Grado 2
1376	Urgencias	adolescents	M	2.2	C00-D48 Neoplasias	TRUE	SI	Recuperado sin secuela	Grado 2
1377	Urgencias	infants and toddlers	F	-1.75	C00-D48 Neoplasias	TRUE	SI	Recuperado sin secuela	Grado 3
1378	Urgencias	infants and toddlers	F	-3.56	C00-D48 Neoplasias	TRUE	SI	Recuperado sin secuela	Grado 3
1379	Urgencias	infants and toddlers	F	-2.92	C00-D48 Neoplasias	TRUE	SI	Recuperado sin secuela	Grado 3
1380	Urgencias	infants and toddlers	F	-0.63	C00-D48 Neoplasias	TRUE	SI	Recuperado sin secuela	Grado 3
1381	Urgencias	children	M	-0.31	C00-D48 Neoplasias	TRUE	SI	Recuperado sin secuela	Grado 3
1382	Urgencias	children	M	-0.31	C00-D48 Neoplasias	TRUE	SI	Recuperado sin secuela	Grado 3
1383	Urgencias	children	M	-0.72	C00-D48 Neoplasias	TRUE	SI	Recuperado sin secuela	Grado 3
1384	Urgencias	children	M	-0.88	C00-D48 Neoplasias	TRUE	SI	Recuperado sin secuela	Grado 3
1385	Urgencias	children	M	-2.3	C00-D48 Neoplasias	TRUE	SI	Recuperado sin secuela	Grado 3
1386	Urgencias	children	M	-6.2	C00-D48 Neoplasias	TRUE	SI	Recuperado sin secuela	Grado 3
1387	Urgencias	children	M	-0.52	C00-D48 Neoplasias	TRUE	SI	Recuperado sin secuela	Grado 3
1388	Urgencias	children	M	-1.42	D50-D89 Enfermedades de la sangre	TRUE	SI	Recuperado sin secuela	Grado 3
1389	Urgencias	children	F	-0.15	C00-D48 Neoplasias	TRUE	SI	Recuperado sin secuela	Grado 3
1390	Urgencias	children	F	-1.25	C00-D48 Neoplasias	TRUE	SI	Recuperado sin secuela	Grado 3
1391	Urgencias	children	F	-5.05	C00-D48 Neoplasias	TRUE	SI	Recuperado sin secuela	Grado 3
1392	Urgencias	children	F	-2.6	C00-D48 Neoplasias	TRUE	SI	Recuperado sin secuela	Grado 3
1393	Urgencias	children	M	-3.33	C00-D48 Neoplasias	TRUE	SI	Recuperado sin secuela	Grado 3
1394	Urgencias	children	M	-0.07	C00-D48 Neoplasias	TRUE	SI	Recuperado sin secuela	Grado 3
1395	Urgencias	children	F	2.32	C00-D48 Neoplasias	TRUE	SI	Recuperado sin secuela	Grado 3
1396	Urgencias	children	F	-4.65	C00-D48 Neoplasias	TRUE	SI	Recuperado sin secuela	Grado 3
1397	Urgencias	children	M	-5.58	C00-D48 Neoplasias	TRUE	SI	Recuperado sin secuela	Grado 3
1398	Urgencias	children	M	0.35	C00-D48 Neoplasias	TRUE	SI	Recuperado sin secuela	Grado 3
1399	Urgencias	children	M	-0.29	C00-D48 Neoplasias	TRUE	SI	Recuperado sin secuela	Grado 3
1400	Urgencias	children	F	0.16	C00-D48 Neoplasias	TRUE	SI	Recuperado sin secuela	Grado 3
1401	Urgencias	children	M	0.72	D50-D89 Enfermedades de la sangre	TRUE	SI	Recuperado sin secuela	Grado 3
1402	Urgencias	children	F	-1.86	C00-D48 Neoplasias	TRUE	SI	Recuperado sin secuela	Grado 3
1403	Urgencias	children	M	-5.99	C00-D48 Neoplasias	TRUE	SI	Recuperado sin secuela	Grado 3
1404	Urgencias	children	F	0.7	C00-D48 Neoplasias	TRUE	SI	Recuperado sin secuela	Grado 3
1405	Urgencias	children	M	-0.4	C00-D48 Neoplasias	TRUE	SI	Recuperado sin secuela	Grado 3
1406	Urgencias	children	F	1.2	C00-D48 Neoplasias	TRUE	SI	Recuperado sin secuela	Grado 3
1407	Urgencias	children	F	0.21	C00-D48 Neoplasias	TRUE	SI	Recuperado sin secuela	Grado 3
1408	Urgencias	children	M	1.46	C00-D48 Neoplasias	TRUE	SI	Recuperado sin secuela	Grado 3
1409	Urgencias	children	F	-1.98	C00-D48 Neoplasias	TRUE	SI	Recuperado sin secuela	Grado 3
1410	Urgencias	children	F	-1.43	C00-D48 Neoplasias	TRUE	SI	Recuperado sin secuela	Grado 3
1411	Urgencias	children	F	-0.87	C00-D48 Neoplasias	TRUE	SI	Recuperado sin secuela	Grado 3
1412	Urgencias	children	M	-0.49	C00-D48 Neoplasias	TRUE	SI	Recuperado sin secuela	Grado 3
1413	Urgencias	children	F	-0.37	C00-D48 Neoplasias	TRUE	SI	Recuperado sin secuela	Grado 3
1414	Urgencias	children	F	-0.53	C00-D48 Neoplasias	TRUE	SI	Recuperado sin secuela	Grado 3
1415	Urgencias	children	M	0.78	C00-D48 Neoplasias	TRUE	SI	Recuperado sin secuela	Grado 3
1416	Urgencias	children	F	-3.31	D50-D89 Enfermedades de la sangre	TRUE	SI	Recuperado sin secuela	Grado 3
1417	Urgencias	children	F	-0.25	D50-D89 Enfermedades de la sangre	TRUE	SI	Recuperado sin secuela	Grado 3
1418	Urgencias	children	F	-4.56	C00-D48 Neoplasias	TRUE	SI	Recuperado sin secuela	Grado 3
1419	Urgencias	children	F	-0.1	D50-D89 Enfermedades de la sangre	TRUE	SI	Recuperado sin secuela	Grado 3
1420	Urgencias	children	M	0.78	C00-D48 Neoplasias	TRUE	SI	Recuperado sin secuela	Grado 3
1421	Urgencias	children	F	1.29	C00-D48 Neoplasias	TRUE	SI	Recuperado sin secuela	Grado 3
1422	Urgencias	children	M	0.65	C00-D48 Neoplasias	TRUE	SI	Recuperado sin secuela	Grado 3
1423	Urgencias	children	F	-0.11	C00-D48 Neoplasias	TRUE	SI	Recuperado sin secuela	Grado 3
1424	Urgencias	children	M	0.65	C00-D48 Neoplasias	TRUE	SI	Recuperado sin secuela	Grado 3
1425	Urgencias	children	M	4.34	C00-D48 Neoplasias	TRUE	SI	Recuperado sin secuela	Grado 3
1426	Urgencias	children	F	-1.12	D50-D89 Enfermedades de la sangre	TRUE	SI	Recuperado sin secuela	Grado 3
1427	Urgencias	children	F	-0.71	C00-D48 Neoplasias	TRUE	SI	Recuperado sin secuela	Grado 3
1428	Urgencias	children	M	-0.33	C00-D48 Neoplasias	TRUE	SI	Recuperado sin secuela	Grado 3
1429	Urgencias	children	F	-2.99	C00-D48 Neoplasias	TRUE	SI	Recuperado sin secuela	Grado 3
1430	Urgencias	children	F	-2.45	C00-D48 Neoplasias	TRUE	SI	Recuperado sin secuela	Grado 3
1431	Urgencias	children	F	-3.58	C00-D48 Neoplasias	TRUE	SI	Recuperado sin secuela	Grado 3
1432	Urgencias	children	F	-1.59	C00-D48 Neoplasias	TRUE	SI	Recuperado sin secuela	Grado 3
1433	Urgencias	children	M	1.64	C00-D48 Neoplasias	TRUE	SI	Recuperado sin secuela	Grado 3
1434	Urgencias	children	F	0.65	C00-D48 Neoplasias	TRUE	SI	Recuperado sin secuela	Grado 3
1435	Urgencias	children	M	-0.32	C00-D48 Neoplasias	TRUE	SI	Recuperado sin secuela	Grado 3
1436	Urgencias	children	M	-0.15	C00-D48 Neoplasias	TRUE	SI	Recuperado sin secuela	Grado 3
1437	Urgencias	children	M	-1.83	C00-D48 Neoplasias	TRUE	SI	Recuperado sin secuela	Grado 3
1438	Urgencias	children	M	1.59	C00-D48 Neoplasias	TRUE	SI	Recuperado sin secuela	Grado 3
1439	Urgencias	children	M	0.26	C00-D48 Neoplasias	TRUE	SI	Recuperado sin secuela	Grado 3
1440	Urgencias	children	F	0.76	C00-D48 Neoplasias	TRUE	SI	Recuperado sin secuela	Grado 3
1441	Urgencias	children	M	1.53	C00-D48 Neoplasias	TRUE	SI	Recuperado sin secuela	Grado 3
1442	Urgencias	children	F	0.34	C00-D48 Neoplasias	TRUE	SI	Recuperado sin secuela	Grado 3
1443	Urgencias	children	F	-1.03	C00-D48 Neoplasias	TRUE	SI	Recuperado sin secuela	Grado 3
1444	Urgencias	children	F	-0.37	C00-D48 Neoplasias	TRUE	SI	Recuperado sin secuela	Grado 3
1445	Urgencias	children	M	-0.37	C00-D48 Neoplasias	TRUE	SI	Recuperado sin secuela	Grado 3
1446	Urgencias	children	F	0.38	C00-D48 Neoplasias	TRUE	SI	Recuperado sin secuela	Grado 3
1447	Urgencias	children	F	-1.48	C00-D48 Neoplasias	TRUE	SI	Recuperado sin secuela	Grado 3
1448	Urgencias	children	F	0.8	C00-D48 Neoplasias	TRUE	SI	Recuperado sin secuela	Grado 3
1449	Urgencias	children	F	1.9	C00-D48 Neoplasias	TRUE	SI	Recuperado sin secuela	Grado 3
1450	Urgencias	children	F	2.57	C00-D48 Neoplasias	TRUE	SI	Recuperado sin secuela	Grado 3
1451	Urgencias	children	M	-2.2	C00-D48 Neoplasias	TRUE	SI	Recuperado sin secuela	Grado 3
1452	Urgencias	children	F	0.2	C00-D48 Neoplasias	TRUE	SI	Recuperado sin secuela	Grado 3
1453	Urgencias	children	F	1.68	C00-D48 Neoplasias	TRUE	SI	Recuperado sin secuela	Grado 3
1454	Urgencias	children	F	0.18	C00-D48 Neoplasias	TRUE	SI	Recuperado sin secuela	Grado 3
1455	Urgencias	children	F	0.76	C00-D48 Neoplasias	TRUE	SI	Recuperado sin secuela	Grado 3
1456	Urgencias	children	F	-0.08	C00-D48 Neoplasias	TRUE	SI	Recuperado sin secuela	Grado 3
1457	Urgencias	children	M	0.96	C00-D48 Neoplasias	TRUE	SI	Recuperado sin secuela	Grado 3
1458	Urgencias	children	F	-0.78	C00-D48 Neoplasias	TRUE	SI	Recuperado sin secuela	Grado 3
1459	Urgencias	children	F	-0.13	C00-D48 Neoplasias	TRUE	SI	Recuperado sin secuela	Grado 3
1460	Urgencias	children	M	1.88	C00-D48 Neoplasias	TRUE	SI	Recuperado sin secuela	Grado 3
1461	Urgencias	children	M	1.08	C00-D48 Neoplasias	TRUE	SI	Recuperado sin secuela	Grado 3
1462	Urgencias	children	M	-1.67	C00-D48 Neoplasias	TRUE	SI	Recuperado sin secuela	Grado 3
1463	Urgencias	children	M	1.12	C00-D48 Neoplasias	TRUE	SI	Recuperado sin secuela	Grado 3
1464	Urgencias	children	F	-3.06	C00-D48 Neoplasias	TRUE	SI	Recuperado sin secuela	Grado 3
1465	Urgencias	children	F	-2.87	C00-D48 Neoplasias	TRUE	SI	Recuperado sin secuela	Grado 3
1466	Urgencias	children	M	1.32	C00-D48 Neoplasias	TRUE	SI	Recuperado sin secuela	Grado 3
1467	Urgencias	children	M	-0.13	C00-D48 Neoplasias	TRUE	SI	Recuperado sin secuela	Grado 3
1468	Urgencias	children	M	0.85	C00-D48 Neoplasias	TRUE	SI	Recuperado sin secuela	Grado 3
1469	Urgencias	children	F	-0.15	C00-D48 Neoplasias	TRUE	SI	Recuperado sin secuela	Grado 3
1470	Urgencias	children	M	-1.53	C00-D48 Neoplasias	TRUE	SI	Recuperado sin secuela	Grado 3
1471	Urgencias	adolescents	M	-1.36	C00-D48 Neoplasias	TRUE	SI	Recuperado sin secuela	Grado 3
1472	Urgencias	adolescents	F	-1.55	C00-D48 Neoplasias	TRUE	SI	Recuperado sin secuela	Grado 3
1473	Urgencias	adolescents	F	1.46	C00-D48 Neoplasias	TRUE	SI	Recuperado sin secuela	Grado 3
1474	Urgencias	adolescents	F	2.47	C00-D48 Neoplasias	TRUE	SI	Recuperado sin secuela	Grado 3
1475	Urgencias	adolescents	F	1.57	C00-D48 Neoplasias	TRUE	SI	Recuperado sin secuela	Grado 3
1476	Urgencias	adolescents	F	0.09	C00-D48 Neoplasias	TRUE	SI	Recuperado sin secuela	Grado 3
1477	Urgencias	adolescents	F	-2.66	C00-D48 Neoplasias	TRUE	SI	Recuperado sin secuela	Grado 3
1478	Urgencias	adolescents	M	1.46	C00-D48 Neoplasias	TRUE	SI	Recuperado sin secuela	Grado 3
1479	Urgencias	adolescents	F	0.2	C00-D48 Neoplasias	TRUE	SI	Recuperado sin secuela	Grado 3
1480	Urgencias	adolescents	F	-1.08	C00-D48 Neoplasias	TRUE	SI	Recuperado sin secuela	Grado 3
1481	Urgencias	adolescents	F	0.35	C00-D48 Neoplasias	TRUE	SI	Recuperado sin secuela	Grado 3
1482	Urgencias	adolescents	F	0.94	C00-D48 Neoplasias	TRUE	SI	Recuperado sin secuela	Grado 3
1483	Urgencias	adolescents	M	0.38	C00-D48 Neoplasias	TRUE	SI	Recuperado sin secuela	Grado 3
1484	Urgencias	adolescents	M	-0.61	C00-D48 Neoplasias	TRUE	SI	Recuperado sin secuela	Grado 3
1485	Urgencias	adolescents	F	-8	C00-D48 Neoplasias	TRUE	SI	Recuperado sin secuela	Grado 3
1486	Urgencias	adolescents	M	1.75	C00-D48 Neoplasias	TRUE	SI	Recuperado sin secuela	Grado 3
1487	Urgencias	adolescents	M	2.13	C00-D48 Neoplasias	TRUE	SI	Recuperado sin secuela	Grado 3
1488	Urgencias	adolescents	M	0.97	C00-D48 Neoplasias	TRUE	SI	Recuperado sin secuela	Grado 3
1489	Urgencias	adolescents	M	-0.12	C00-D48 Neoplasias	TRUE	SI	Recuperado sin secuela	Grado 3
1490	Urgencias	adolescents	M	1.91	C00-D48 Neoplasias	TRUE	SI	Recuperado sin secuela	Grado 3
1491	Urgencias	adolescents	M	0.45	C00-D48 Neoplasias	TRUE	SI	Recuperado sin secuela	Grado 3
1492	Urgencias	infants and toddlers	M	-3.79	SIN DATO	TRUE	SI	Recuperado sin secuela	Grado 3
1493	Urgencias	infants and toddlers	M	-2.45	C00-D48 Neoplasias	TRUE	SI	Recuperado sin secuela	Grado 3
1494	Urgencias	infants and toddlers	M	-2.14	C00-D48 Neoplasias	TRUE	SI	Recuperado sin secuela	Grado 3
1495	Urgencias	infants and toddlers	F	1.16	C00-D48 Neoplasias	TRUE	SI	Recuperado sin secuela	Grado 3
1496	Urgencias	infants and toddlers	M	1.12	C00-D48 Neoplasias	TRUE	SI	Recuperado sin secuela	Grado 3
1497	Urgencias	infants and toddlers	M	2.25	C00-D48 Neoplasias	TRUE	SI	Recuperado sin secuela	Grado 3
1498	Urgencias	infants and toddlers	M	-0.38	C00-D48 Neoplasias	TRUE	SI	Recuperado sin secuela	Grado 3
1499	Urgencias	infants and toddlers	M	0.34	C00-D48 Neoplasias	TRUE	SI	Recuperado sin secuela	Grado 3
1500	Urgencias	infants and toddlers	M	-0.32	C00-D48 Neoplasias	TRUE	SI	Recuperado sin secuela	Grado 3
1501	Urgencias	infants and toddlers	M	-0.22	C00-D48 Neoplasias	TRUE	SI	Recuperado sin secuela	Grado 3
1502	Urgencias	infants and toddlers	M	7.26	C00-D48 Neoplasias	TRUE	SI	Recuperado sin secuela	Grado 3
1503	Urgencias	infants and toddlers	M	-2.57	C00-D48 Neoplasias	TRUE	SI	Recuperado sin secuela	Grado 3
1504	Urgencias	infants and toddlers	M	-2.1	C00-D48 Neoplasias	TRUE	SI	Recuperado sin secuela	Grado 3
1505	Urgencias	children	M	-1.5	C00-D48 Neoplasias	TRUE	SI	Recuperado sin secuela	Grado 3
1506	Urgencias	children	M	0.76	C00-D48 Neoplasias	TRUE	SI	Recuperado sin secuela	Grado 3
1507	Urgencias	children	F	-2.21	C00-D48 Neoplasias	TRUE	SI	Recuperado sin secuela	Grado 3
1508	Urgencias	children	F	2.61	C00-D48 Neoplasias	TRUE	SI	Recuperado sin secuela	Grado 3
1509	Urgencias	children	M	-0.58	C00-D48 Neoplasias	TRUE	SI	Recuperado sin secuela	Grado 3
1510	Urgencias	children	F	0.45	D50-D89 Enfermedades de la sangre	TRUE	SI	Recuperado sin secuela	Grado 3
1511	Urgencias	children	M	-0.27	C00-D48 Neoplasias	TRUE	SI	Recuperado sin secuela	Grado 3
1512	Urgencias	children	M	0.08	C00-D48 Neoplasias	TRUE	SI	Recuperado sin secuela	Grado 3
1513	Urgencias	children	M	-0.08	C00-D48 Neoplasias	TRUE	SI	Recuperado sin secuela	Grado 3
1514	Urgencias	children	M	0.67	C00-D48 Neoplasias	TRUE	SI	Recuperado sin secuela	Grado 3
1515	Urgencias	children	M	-0.72	C00-D48 Neoplasias	TRUE	SI	Recuperado sin secuela	Grado 3
1516	Urgencias	children	M	-0.31	C00-D48 Neoplasias	TRUE	SI	Recuperado sin secuela	Grado 3
1517	Urgencias	children	M	-0.32	C00-D48 Neoplasias	TRUE	SI	Recuperado sin secuela	Grado 3
1518	Urgencias	children	F	-0.98	C00-D48 Neoplasias	TRUE	SI	Recuperado sin secuela	Grado 3
1519	Urgencias	children	M	-1.01	C00-D48 Neoplasias	TRUE	SI	Recuperado sin secuela	Grado 3
1520	Urgencias	children	M	0.44	C00-D48 Neoplasias	TRUE	SI	Recuperado sin secuela	Grado 3
1521	Urgencias	children	M	0.28	C00-D48 Neoplasias	TRUE	SI	Recuperado sin secuela	Grado 3
1522	Urgencias	children	F	-1.62	C00-D48 Neoplasias	TRUE	SI	Recuperado sin secuela	Grado 3
1523	Urgencias	children	F	-2.35	C00-D48 Neoplasias	TRUE	SI	Recuperado sin secuela	Grado 3
1524	Urgencias	children	F	-0.25	C00-D48 Neoplasias	TRUE	SI	Recuperado sin secuela	Grado 3
1525	Urgencias	children	F	0.69	C00-D48 Neoplasias	TRUE	SI	Recuperado sin secuela	Grado 3
1526	Urgencias	children	M	-3.38	C00-D48 Neoplasias	TRUE	SI	Recuperado sin secuela	Grado 3
1527	Urgencias	children	F	0.63	C00-D48 Neoplasias	TRUE	SI	Recuperado sin secuela	Grado 3
1528	Urgencias	children	F	0.81	D50-D89 Enfermedades de la sangre	TRUE	SI	Recuperado sin secuela	Grado 3
1529	Urgencias	children	M	-2.54	C00-D48 Neoplasias	TRUE	SI	Recuperado sin secuela	Grado 3
1530	Urgencias	children	F	-2.46	C00-D48 Neoplasias	TRUE	SI	Recuperado sin secuela	Grado 3
1531	Urgencias	children	F	-1.55	C00-D48 Neoplasias	TRUE	SI	Recuperado sin secuela	Grado 3
1532	Urgencias	children	F	-2.37	C00-D48 Neoplasias	TRUE	SI	Recuperado sin secuela	Grado 3
1533	Urgencias	children	F	-0.26	C00-D48 Neoplasias	TRUE	SI	Recuperado sin secuela	Grado 3
1534	Urgencias	children	F	-0.53	C00-D48 Neoplasias	TRUE	SI	Recuperado sin secuela	Grado 3
1535	Urgencias	children	F	-0.09	C00-D48 Neoplasias	TRUE	SI	Recuperado sin secuela	Grado 3
1536	Urgencias	children	M	-2.77	C00-D48 Neoplasias	TRUE	SI	Recuperado sin secuela	Grado 3
1537	Urgencias	children	F	-1.11	C00-D48 Neoplasias	TRUE	SI	Recuperado sin secuela	Grado 3
1538	Urgencias	children	M	-1.22	C00-D48 Neoplasias	TRUE	SI	Recuperado sin secuela	Grado 3
1539	Urgencias	children	M	0.99	C00-D48 Neoplasias	TRUE	SI	Recuperado sin secuela	Grado 3
1540	Urgencias	children	F	-4.01	C00-D48 Neoplasias	TRUE	SI	Recuperado sin secuela	Grado 3
1541	Urgencias	children	F	0.23	C00-D48 Neoplasias	TRUE	SI	Recuperado sin secuela	Grado 3
1542	Urgencias	children	F	-0.21	C00-D48 Neoplasias	TRUE	SI	Recuperado sin secuela	Grado 3
1543	Urgencias	children	F	-0.52	C00-D48 Neoplasias	TRUE	SI	Recuperado sin secuela	Grado 3
1544	Urgencias	adolescents	F	-1.94	C00-D48 Neoplasias	TRUE	SI	Recuperado sin secuela	Grado 3
1545	Urgencias	adolescents	F	4.34	C00-D48 Neoplasias	TRUE	SI	Recuperado sin secuela	Grado 3
1546	Urgencias	adolescents	M	-4.01	C00-D48 Neoplasias	TRUE	SI	Recuperado sin secuela	Grado 3
1547	Urgencias	adolescents	M	2.13	C00-D48 Neoplasias	TRUE	SI	Recuperado sin secuela	Grado 3
1548	Urgencias	adolescents	M	1.38	C00-D48 Neoplasias	TRUE	SI	Recuperado sin secuela	Grado 3
1549	Urgencias	adolescents	M	-5.43	C00-D48 Neoplasias	TRUE	SI	Recuperado sin secuela	Grado 3
1550	Urgencias	adolescents	M	0.37	C00-D48 Neoplasias	TRUE	SI	Recuperado sin secuela	Grado 3
1551	Urgencias	adolescents	M	0.42	C00-D48 Neoplasias	TRUE	SI	Recuperado sin secuela	Grado 3
1552	Urgencias	adolescents	M	1.88	C00-D48 Neoplasias	TRUE	SI	Recuperado sin secuela	Grado 3
1553	Urgencias	adolescents	F	1.8	C00-D48 Neoplasias	TRUE	SI	Recuperado sin secuela	Grado 3
1554	Urgencias	adolescents	M	-0.33	C00-D48 Neoplasias	TRUE	SI	Recuperado sin secuela	Grado 3
1555	Urgencias	adolescents	F	1.83	C00-D48 Neoplasias	TRUE	SI	Recuperado sin secuela	Grado 3
1556	Urgencias	adolescents	M	0.96	C00-D48 Neoplasias	TRUE	SI	Recuperado sin secuela	Grado 3
1557	Urgencias	adolescents	M	-1.2	C00-D48 Neoplasias	TRUE	SI	Recuperado sin secuela	Grado 3
1558	Urgencias	adolescents	M	-1.65	C00-D48 Neoplasias	TRUE	SI	Recuperado sin secuela	Grado 3
1559	Urgencias	adolescents	M	-1.24	C00-D48 Neoplasias	TRUE	SI	Recuperado sin secuela	Grado 3
1560	Urgencias	adolescents	F	-1.85	C00-D48 Neoplasias	TRUE	SI	Recuperado sin secuela	Grado 3
1561	Urgencias	adolescents	M	-0.3	C00-D48 Neoplasias	TRUE	SI	Recuperado sin secuela	Grado 3
1562	Urgencias	adolescents	M	-0.58	C00-D48 Neoplasias	TRUE	SI	Recuperado sin secuela	Grado 3
1563	Urgencias	adolescents	M	1.27	C00-D48 Neoplasias	TRUE	SI	Recuperado sin secuela	Grado 3
1564	Urgencias	adolescents	M	1.71	C00-D48 Neoplasias	TRUE	SI	Recuperado sin secuela	Grado 3
1565	Urgencias	adolescents	M	2.25	C00-D48 Neoplasias	TRUE	SI	Recuperado sin secuela	Grado 3
1566	Urgencias	adolescents	M	-10.81	C00-D48 Neoplasias	TRUE	SI	Recuperado sin secuela	Grado 3
1567	Urgencias	adolescents	F	-0.01	C00-D48 Neoplasias	TRUE	SI	Recuperado sin secuela	Grado 3
1568	Urgencias	adolescents	F	-2.22	C00-D48 Neoplasias	TRUE	SI	Recuperado sin secuela	Grado 3
1569	Urgencias	adolescents	F	1.31	C00-D48 Neoplasias	TRUE	SI	Recuperado sin secuela	Grado 3
1570	Urgencias	adults	F	-1.56	C00-D48 Neoplasias	TRUE	SI	Recuperado sin secuela	Grado 3
1571	Urgencias	SD	F	SD	C00-D48 Neoplasias	TRUE	SI	Recuperado sin secuela	Grado 3
1572	Urgencias	infants and toddlers	M	1.57	C00-D48 Neoplasias	TRUE	SI	Recuperado sin secuela	Grado 3
1573	Urgencias	infants and toddlers	M	-0.01	C00-D48 Neoplasias	TRUE	SI	Recuperado sin secuela	Grado 3
1574	Urgencias	children	F	-1.81	C00-D48 Neoplasias	TRUE	SI	Recuperado sin secuela	Grado 3
1575	Urgencias	children	F	-3.49	C00-D48 Neoplasias	TRUE	SI	Recuperado sin secuela	Grado 3
1576	Urgencias	children	F	-1.87	C00-D48 Neoplasias	TRUE	SI	Recuperado sin secuela	Grado 3
1577	Urgencias	children	F	-2.28	C00-D48 Neoplasias	TRUE	SI	Recuperado sin secuela	Grado 3
1578	Urgencias	children	F	1.52	C00-D48 Neoplasias	TRUE	SI	Recuperado sin secuela	Grado 3
1579	Urgencias	children	F	-1.57	C00-D48 Neoplasias	TRUE	SI	Recuperado sin secuela	Grado 3
1580	Urgencias	children	M	-2.42	C00-D48 Neoplasias	TRUE	SI	Recuperado sin secuela	Grado 3
1581	Urgencias	children	F	-1.38	C00-D48 Neoplasias	TRUE	SI	Recuperado sin secuela	Grado 3
1582	Urgencias	children	M	0.2	C00-D48 Neoplasias	TRUE	SI	Recuperado sin secuela	Grado 3
1583	Urgencias	children	M	2.39	C00-D48 Neoplasias	TRUE	SI	Recuperado sin secuela	Grado 3
1584	Urgencias	children	M	0.37	C00-D48 Neoplasias	TRUE	SI	Recuperado sin secuela	Grado 3
1585	Urgencias	children	F	-0.89	C00-D48 Neoplasias	TRUE	SI	Recuperado sin secuela	Grado 3
1586	Urgencias	children	M	4.38	C00-D48 Neoplasias	TRUE	SI	Recuperado sin secuela	Grado 3
1587	Urgencias	children	F	-0.99	D50-D89 Enfermedades de la sangre	TRUE	SI	Recuperado sin secuela	Grado 3
1588	Urgencias	children	M	0.42	C00-D48 Neoplasias	TRUE	SI	Recuperado sin secuela	Grado 3
1589	Urgencias	children	F	-3.22	D50-D89 Enfermedades de la sangre	TRUE	SI	Recuperado sin secuela	Grado 3
1590	Urgencias	children	F	-3.22	D50-D89 Enfermedades de la sangre	TRUE	SI	Recuperado sin secuela	Grado 3
1591	Urgencias	children	F	0.04	D50-D89 Enfermedades de la sangre	TRUE	SI	Recuperado sin secuela	Grado 3
1592	Urgencias	children	F	1.24	C00-D48 Neoplasias	TRUE	SI	Recuperado sin secuela	Grado 3
1593	Urgencias	children	M	-0.51	C00-D48 Neoplasias	TRUE	SI	Recuperado sin secuela	Grado 3
1594	Urgencias	children	F	-4.39	C00-D48 Neoplasias	TRUE	SI	Recuperado sin secuela	Grado 3
1595	Urgencias	children	M	-1.89	C00-D48 Neoplasias	TRUE	SI	Recuperado sin secuela	Grado 3
1596	Urgencias	children	M	-0.94	C00-D48 Neoplasias	TRUE	SI	Recuperado sin secuela	Grado 3
1597	Urgencias	children	M	-2.3	C00-D48 Neoplasias	TRUE	SI	Recuperado sin secuela	Grado 3
1598	Urgencias	children	M	0.17	C00-D48 Neoplasias	TRUE	SI	Recuperado sin secuela	Grado 3
1599	Urgencias	children	M	0.7	C00-D48 Neoplasias	TRUE	SI	Recuperado sin secuela	Grado 3
1600	Urgencias	children	F	2.25	C00-D48 Neoplasias	TRUE	SI	Recuperado sin secuela	Grado 3
1601	Urgencias	children	M	1.04	C00-D48 Neoplasias	TRUE	SI	Recuperado sin secuela	Grado 3
1602	Urgencias	children	F	0.56	C00-D48 Neoplasias	TRUE	SI	Recuperado sin secuela	Grado 3
1603	Urgencias	children	M	-0.05	C00-D48 Neoplasias	TRUE	SI	Recuperado sin secuela	Grado 3
1604	Urgencias	children	M	-1.44	C00-D48 Neoplasias	TRUE	SI	Recuperado sin secuela	Grado 3
1605	Urgencias	children	M	0.34	C00-D48 Neoplasias	TRUE	SI	Recuperado sin secuela	Grado 3
1606	Urgencias	children	M	-1.44	C00-D48 Neoplasias	TRUE	SI	Recuperado sin secuela	Grado 3
1607	Urgencias	children	F	2.27	C00-D48 Neoplasias	TRUE	SI	Recuperado sin secuela	Grado 3
1608	Urgencias	children	F	-0.63	C00-D48 Neoplasias	TRUE	SI	Recuperado sin secuela	Grado 3
1609	Urgencias	children	F	-0.81	C00-D48 Neoplasias	TRUE	SI	Recuperado sin secuela	Grado 3
1610	Urgencias	children	M	-0.01	C00-D48 Neoplasias	TRUE	SI	Recuperado sin secuela	Grado 3
1611	Urgencias	children	M	1	C00-D48 Neoplasias	TRUE	SI	Recuperado sin secuela	Grado 3
1612	Urgencias	children	M	-1.05	C00-D48 Neoplasias	TRUE	SI	Recuperado sin secuela	Grado 3
1613	Urgencias	children	F	-1.28	C00-D48 Neoplasias	TRUE	SI	Recuperado sin secuela	Grado 3
1614	Urgencias	children	M	-0.04	C00-D48 Neoplasias	TRUE	SI	Recuperado sin secuela	Grado 3
1615	Urgencias	children	M	1.2	C00-D48 Neoplasias	TRUE	SI	Recuperado sin secuela	Grado 3
1616	Urgencias	children	F	-1.94	C00-D48 Neoplasias	TRUE	SI	Recuperado sin secuela	Grado 3
1617	Urgencias	children	F	-0.64	C00-D48 Neoplasias	TRUE	SI	Recuperado sin secuela	Grado 3
1618	Urgencias	children	F	-1.03	C00-D48 Neoplasias	TRUE	SI	Recuperado sin secuela	Grado 3
1619	Urgencias	children	F	0.22	C00-D48 Neoplasias	TRUE	SI	Recuperado sin secuela	Grado 3
1620	Urgencias	children	F	0.55	C00-D48 Neoplasias	TRUE	SI	Recuperado sin secuela	Grado 3
1621	Urgencias	adolescents	F	1.63	C00-D48 Neoplasias	TRUE	SI	Recuperado sin secuela	Grado 3
1622	Urgencias	adolescents	F	-0.83	C00-D48 Neoplasias	TRUE	SI	Recuperado sin secuela	Grado 3
1623	Urgencias	adolescents	F	-0.22	C00-D48 Neoplasias	TRUE	SI	Recuperado sin secuela	Grado 3
1624	Urgencias	adolescents	F	0.12	C00-D48 Neoplasias	TRUE	SI	Recuperado sin secuela	Grado 3
1625	Urgencias	adolescents	F	0.72	C00-D48 Neoplasias	TRUE	SI	Recuperado sin secuela	Grado 3
1626	Urgencias	adolescents	M	2.2	C00-D48 Neoplasias	TRUE	SI	Recuperado sin secuela	Grado 3
1627	Urgencias	adolescents	F	0.8	C00-D48 Neoplasias	TRUE	SI	Recuperado sin secuela	Grado 3
1628	Urgencias	adolescents	M	1.89	C00-D48 Neoplasias	TRUE	SI	Recuperado sin secuela	Grado 3
1629	Urgencias	adolescents	M	-0.62	C00-D48 Neoplasias	TRUE	SI	Recuperado sin secuela	Grado 3
1630	Urgencias	adolescents	M	0.01	C00-D48 Neoplasias	TRUE	SI	Recuperado sin secuela	Grado 3
1631	Urgencias	adolescents	M	-1.34	C00-D48 Neoplasias	TRUE	SI	Recuperado sin secuela	Grado 3
1632	Urgencias	adolescents	M	0.24	C00-D48 Neoplasias	TRUE	SI	Recuperado sin secuela	Grado 3
1633	Urgencias	adolescents	M	-0.82	C00-D48 Neoplasias	TRUE	SI	Recuperado sin secuela	Grado 3
1634	Urgencias	adolescents	M	-1.79	C00-D48 Neoplasias	TRUE	SI	Recuperado sin secuela	Grado 3
1635	Urgencias	adolescents	M	-0.2	C00-D48 Neoplasias	TRUE	SI	Recuperado sin secuela	Grado 3
1636	Urgencias	adolescents	M	-1.23	C00-D48 Neoplasias	TRUE	SI	Recuperado sin secuela	Grado 3
1637	Urgencias	adolescents	M	-0.55	C00-D48 Neoplasias	TRUE	SI	Recuperado sin secuela	Grado 3
1638	Urgencias	adolescents	M	0.97	C00-D48 Neoplasias	TRUE	SI	Recuperado sin secuela	Grado 3
1639	Urgencias	adolescents	M	0.75	C00-D48 Neoplasias	TRUE	SI	Recuperado sin secuela	Grado 3
1640	Urgencias	adolescents	M	-2.29	C00-D48 Neoplasias	TRUE	SI	Recuperado sin secuela	Grado 3
1641	Urgencias	adolescents	M	0.62	C00-D48 Neoplasias	TRUE	SI	Recuperado sin secuela	Grado 3
1642	Urgencias	adolescents	M	-3.12	C00-D48 Neoplasias	TRUE	SI	Recuperado sin secuela	Grado 3
1643	Urgencias	adolescents	M	-2.45	C00-D48 Neoplasias	TRUE	SI	Recuperado sin secuela	Grado 3
1644	Urgencias	adolescents	F	-2.22	C00-D48 Neoplasias	TRUE	SI	Recuperado sin secuela	Grado 3
1645	Urgencias	adolescents	F	-0.42	C00-D48 Neoplasias	TRUE	SI	Recuperado sin secuela	Grado 3
1646	Urgencias	adolescents	F	-1.74	C00-D48 Neoplasias	TRUE	SI	Recuperado sin secuela	Grado 3
1647	Urgencias	adolescents	F	-2.04	C00-D48 Neoplasias	TRUE	SI	Recuperado sin secuela	Grado 3
1648	Gastroenterología	SD	F	SD	K00-K93 Enfermedades del aparato digestivo	TRUE	SI	Recuperado sin secuela	Grado 2
1649	Urgencias	children	M	-1.62	C00-D48 Neoplasias	TRUE	SI	Recuperado sin secuela	Grado 2

## Sheet: Base Evaluación
IdFarmacovig	ÁREA	REACCION ADVERSA	INTENSIDAD	PROBABILIDAD	GRAVEDAD
1	Neonatología	NEUTROPENIA FEBRIL	LEVE	CIERTA	FALSE
2	Nefrología	ELECTROLITOS ANORMALES	MODERADA	CIERTA	FALSE
3	Terapia Intensiva Quirúrgica	ELECTROLITOS ANORMALES	MODERADA	CIERTA	FALSE
4	Neonatología	TAQUICARDIA	MODERADA	DUDOSA	FALSE
5	Neonatología	VOMITOS	LEVE	POSIBLE	FALSE
6	Neonatología	TAQUICARDIA	LEVE	POSIBLE	FALSE
7	Neonatología	ERUPCION CUTANEA	LEVE	POSIBLE	FALSE
8	Gastroenterología	SOMNOLENCIA	LEVE	POSIBLE	FALSE
9	Nefrología	ELECTROLITOS ANORMALES	LEVE	POSIBLE	FALSE
10	Nefrología	LEUCOPENIA	LEVE	POSIBLE	FALSE
11	Terapia Intensiva Quirúrgica	ALCALOSIS RESPIRATORIA	LEVE	POSIBLE	FALSE
12	Terapia Intensiva Quirúrgica	SOMNOLENCIA	LEVE	POSIBLE	FALSE
13	Terapia Intensiva Quirúrgica	TROMBOCITOPENIA	LEVE	POSIBLE	FALSE
14	Terapia Intensiva Quirúrgica	ELECTROLITOS ANORMALES	LEVE	POSIBLE	FALSE
15	Terapia Intensiva Quirúrgica	GAMMA-GLUTAMILTRANSFERASA, AUMENT	LEVE	POSIBLE	FALSE
16	Terapia Intensiva Quirúrgica	ASPARTATO AMINOTRANSFERASA AUMENTADA	LEVE	POSIBLE	FALSE
17	Terapia Intensiva Quirúrgica	ALANINA AMINOTRANSFERASA AUMENTADA	LEVE	POSIBLE	FALSE
18	Terapia Intensiva Quirúrgica	TRIGLICERIGOS AUMENTADOS	LEVE	POSIBLE	FALSE
19	Terapia Intensiva Quirúrgica	GLUCOSA ANORMAL EN SANGRE	LEVE	POSIBLE	FALSE
20	Terapia Intensiva Quirúrgica	ELECTROLITOS ANORMALES	LEVE	POSIBLE	FALSE
21	Infectología	ALANINA AMINOTRANSFERASA AUMENTADA	LEVE	POSIBLE	FALSE
22	Infectología	ASPARTATO AMINOTRANSFERASA AUMENTADA	LEVE	POSIBLE	FALSE
23	Infectología	LEUCOCITOSIS	LEVE	POSIBLE	FALSE
24	Infectología	NEUTROFILIA	LEVE	POSIBLE	FALSE
25	Neonatología	ANEMIA	MODERADA	POSIBLE	FALSE
26	Neonatología	ANEMIA	MODERADA	POSIBLE	FALSE
27	Neonatología	APNEA	MODERADA	POSIBLE	FALSE
28	Oncología	NEUROPATIA	MODERADA	POSIBLE	FALSE
29	Oncología	EPISTAXIS	MODERADA	POSIBLE	FALSE
30	Oncología	MUCOSITIS SE	MODERADA	POSIBLE	FALSE
31	Infectología	VOMITOS	MODERADA	POSIBLE	FALSE
32	Infectología	NAUSEAS	MODERADA	POSIBLE	FALSE
33	Terapia Intensiva Pediatrica	ELECTROLITOS ANORMALES	MODERADA	POSIBLE	FALSE
34	Terapia Intensiva Pediatrica	ELECTROLITOS ANORMALES	MODERADA	POSIBLE	FALSE
35	Terapia Intensiva Pediatrica	ELECTROLITOS ANORMALES	MODERADA	POSIBLE	FALSE
36	Terapia Intensiva Pediatrica	ALCALOSIS METABOLICA	MODERADA	POSIBLE	FALSE
37	Terapia Intensiva Pediatrica	OLIGURIA	MODERADA	POSIBLE	FALSE
38	Terapia Intensiva Pediatrica	ELECTROLITOS ANORMALES	MODERADA	POSIBLE	FALSE
39	Terapia Intensiva Quirúrgica	ELECTROLITOS ANORMALES	MODERADA	POSIBLE	FALSE
40	Terapia Intensiva Quirúrgica	CALCIO EN ORINA AUMENTADO	MODERADA	POSIBLE	FALSE
41	Terapia Intensiva Quirúrgica	HIPERGLUCEMIA	MODERADA	POSIBLE	FALSE
42	Terapia Intensiva Quirúrgica	ALANINA AMINOTRANSFERASA AUMENTADA	MODERADA	POSIBLE	FALSE
43	Terapia Intensiva Quirúrgica	HIPERGLUCEMIA	MODERADA	POSIBLE	FALSE
44	Terapia Intensiva Quirúrgica	TROMBOCITOPENIA	MODERADA	POSIBLE	FALSE
45	Terapia Intensiva Quirúrgica	ELECTROLITOS ANORMALES	MODERADA	POSIBLE	FALSE
46	Terapia Intensiva Quirúrgica	ELECTROLITOS ANORMALES	MODERADA	POSIBLE	FALSE
47	Neonatología	VOMITOS	LEVE	PROBABLE	FALSE
48	Neonatología	VOMITOS	LEVE	PROBABLE	FALSE
49	Neonatología	VOMITOS	LEVE	PROBABLE	FALSE
50	Neonatología	TAQUICARDIA	LEVE	PROBABLE	FALSE
51	Neonatología	FIEBRE	LEVE	PROBABLE	FALSE
52	Neonatología	FIEBRE	LEVE	PROBABLE	FALSE
53	Neonatología	FIEBRE	LEVE	PROBABLE	FALSE
54	Adolescentes	CEFALEA	LEVE	PROBABLE	FALSE
55	Adolescentes	SOMNOLENCIA	LEVE	PROBABLE	FALSE
56	Adolescentes	APETITO DISMINUIDO	LEVE	PROBABLE	FALSE
57	Adolescentes	INSOMNIO	LEVE	PROBABLE	FALSE
58	Adolescentes	CEFALEA	LEVE	PROBABLE	FALSE
59	Adolescentes	DOLOR RETROORBITAL	LEVE	PROBABLE	FALSE
60	Adolescentes	MAREO	LEVE	PROBABLE	FALSE
61	Adolescentes	TEMBLOR DE EXTREMIDADES	LEVE	PROBABLE	FALSE
62	Adolescentes	PALIDEZ	LEVE	PROBABLE	FALSE
63	Adolescentes	ESCALOFRIOS	LEVE	PROBABLE	FALSE
64	Adolescentes	DIAFORESIS	LEVE	PROBABLE	FALSE
65	Adolescentes	DESVANECIMIENTO	LEVE	PROBABLE	FALSE
66	Infectología	HIPERBILIRRUBINEMIA	LEVE	PROBABLE	FALSE
67	Infectología	HIPERBILIRRUBINEMIA	LEVE	PROBABLE	FALSE
68	Infectología	ENZIMAS HEPATICAS AUMENTADAS	LEVE	PROBABLE	FALSE
69	Infectología	ERUPCION CUTANEA	LEVE	PROBABLE	FALSE
70	Nefrología	LEUCOPENIA	LEVE	PROBABLE	FALSE
71	Nefrología	CREATININA EN SANGRE AUMENTADA	LEVE	PROBABLE	FALSE
72	Terapia Intensiva Pediatrica	ELECTROLITOS ANORMALES	LEVE	PROBABLE	FALSE
73	Terapia Intensiva Quirúrgica	SOMNOLENCIA	LEVE	PROBABLE	FALSE
74	Terapia Intensiva Quirúrgica	ELECTROLITOS ANORMALES	LEVE	PROBABLE	FALSE
75	Terapia Intensiva Quirúrgica	ELECTROLITOS ANORMALES	LEVE	PROBABLE	FALSE
76	Terapia Intensiva Quirúrgica	ELECTROLITOS ANORMALES	LEVE	PROBABLE	FALSE
77	Terapia Intensiva Quirúrgica	ELECTROLITOS ANORMALES	LEVE	PROBABLE	FALSE
78	Infectología	TROMBOCITOSIS	LEVE	PROBABLE	FALSE
79	Infectología	BANDEMIA	LEVE	PROBABLE	FALSE
80	Infectología	ORINA, CAMBIO DE COLOR	LEVE	PROBABLE	FALSE
81	Terapia Intensiva Pediatrica	ELECTROLITOS ANORMALES	LEVE	PROBABLE	FALSE
82	Terapia Intensiva Quirúrgica	TAQUICARDIA	LEVE	PROBABLE	FALSE
83	Terapia Intensiva Quirúrgica	TAQUICARDIA	LEVE	PROBABLE	FALSE
84	Terapia Intensiva Quirúrgica	ELECTROLITOS ANORMALES	LEVE	PROBABLE	FALSE
85	Terapia Intensiva Quirúrgica	ELECTROLITOS ANORMALES	LEVE	PROBABLE	FALSE
86	Terapia Intensiva Quirúrgica	ELECTROLITOS ANORMALES	LEVE	PROBABLE	FALSE
87	Terapia Intensiva Quirúrgica	HIPERGLUCEMIA	LEVE	PROBABLE	FALSE
88	Terapia Intensiva Quirúrgica	ELECTROLITOS ANORMALES	LEVE	PROBABLE	FALSE
89	Terapia Intensiva Quirúrgica	ELECTROLITOS ANORMALES	LEVE	PROBABLE	FALSE
90	Terapia Intensiva Quirúrgica	ALANINA AMINOTRANSFERASA AUMENTADA	LEVE	PROBABLE	FALSE
91	Terapia Intensiva Quirúrgica	ASPARTATO AMINOTRANSFERASA AUMENTADA	LEVE	PROBABLE	FALSE
92	Terapia Intensiva Quirúrgica	GLUCOSA ANORMAL EN SANGRE	LEVE	PROBABLE	FALSE
93	Terapia Intensiva Quirúrgica	HIPERGLUCEMIA	LEVE	PROBABLE	FALSE
94	Terapia Intensiva Quirúrgica	ASPARTATO AMINOTRANSFERASA AUMENTADA	LEVE	PROBABLE	FALSE
95	Terapia Intensiva Quirúrgica	ALANINA AMINOTRANSFERASA AUMENTADA	LEVE	PROBABLE	FALSE
96	Neonatología	TRIGLICERIGOS AUMENTADOS	LEVE	PROBABLE	FALSE
97	Nefrología	INFECCION VIRICA	LEVE	PROBABLE	FALSE
98	Nefrología	INFECCION VIRICA	LEVE	PROBABLE	FALSE
99	Terapia Intensiva Pediatrica	ELECTROLITOS ANORMALES	LEVE	PROBABLE	FALSE
100	Terapia Intensiva Quirúrgica	HIPERGLUCEMIA	LEVE	PROBABLE	FALSE
101	Neonatología	IRRITABILIDAD	MODERADA	PROBABLE	FALSE
102	Neonatología	HIPOTENSION	MODERADA	PROBABLE	FALSE
103	Neonatología	HIPOTENSION	MODERADA	PROBABLE	FALSE
104	Neonatología	ELECTROLITOS ANORMALES	MODERADA	PROBABLE	FALSE
105	Neonatología	FIEBRE	MODERADA	PROBABLE	FALSE
106	Oncología	MUCOSITIS SE	MODERADA	PROBABLE	FALSE
107	Adolescentes	NAUSEAS	MODERADA	PROBABLE	FALSE
108	Adolescentes	ABDOMEN, DOLOR	MODERADA	PROBABLE	FALSE
109	Infectología	GASTRITIS	MODERADA	PROBABLE	FALSE
110	Infectología	ERUPCION CUTANEA	MODERADA	PROBABLE	FALSE
111	Infectología	CONSTIPACION	MODERADA	PROBABLE	FALSE
112	Infectología	ELECTROLITOS ANORMALES	MODERADA	PROBABLE	FALSE
113	Infectología	FIEBRE	MODERADA	PROBABLE	FALSE
114	Infectología	TAQUICARDIA	MODERADA	PROBABLE	FALSE
115	Infectología	NAUSEAS	MODERADA	PROBABLE	FALSE
116	Infectología	ESCALOFRIOS	MODERADA	PROBABLE	FALSE
117	Infectología	ILEO PARALITICO	MODERADA	PROBABLE	FALSE
118	Infectología	FIEBRE	MODERADA	PROBABLE	FALSE
119	Infectología	ERUPCION CUTANEA	MODERADA	PROBABLE	FALSE
120	Médicina Interna	ERUPCION CUTANEA	MODERADA	PROBABLE	FALSE
121	Nefrología	ELECTROLITOS ANORMALES	MODERADA	PROBABLE	FALSE
122	Urgencias	TAQUICARDIA	MODERADA	PROBABLE	FALSE
123	Urgencias	HIPERTENSION	MODERADA	PROBABLE	FALSE
124	Terapia Intensiva Pediatrica	HEMORRAGIA SE	MODERADA	PROBABLE	FALSE
125	Terapia Intensiva Pediatrica	FIEBRE	MODERADA	PROBABLE	FALSE
126	Terapia Intensiva Pediatrica	ELECTROLITOS ANORMALES	MODERADA	PROBABLE	FALSE
127	Terapia Intensiva Pediatrica	ELECTROLITOS ANORMALES	MODERADA	PROBABLE	FALSE
128	Terapia Intensiva Pediatrica	ERUPCION CUTANEA	MODERADA	PROBABLE	FALSE
129	Terapia Intensiva Pediatrica	ERUPCION CUTANEA	MODERADA	PROBABLE	FALSE
130	Terapia Intensiva Pediatrica	ALCALOSIS METABOLICA	MODERADA	PROBABLE	FALSE
131	Terapia Intensiva Pediatrica	ELECTROLITOS ANORMALES	MODERADA	PROBABLE	FALSE
132	Terapia Intensiva Pediatrica	DIURESIS EXAGERADA	MODERADA	PROBABLE	FALSE
133	Terapia Intensiva Pediatrica	ELECTROLITOS ANORMALES	MODERADA	PROBABLE	FALSE
134	Terapia Intensiva Pediatrica	ELECTROLITOS ANORMALES	MODERADA	PROBABLE	FALSE
135	Terapia Intensiva Pediatrica	ERUPCION CUTANEA	MODERADA	PROBABLE	FALSE
136	Terapia Intensiva Pediatrica	ELECTROLITOS ANORMALES	MODERADA	PROBABLE	FALSE
137	Terapia Intensiva Quirúrgica	HIPERGLUCEMIA	MODERADA	PROBABLE	FALSE
138	Terapia Intensiva Quirúrgica	CALCIO EN ORINA AUMENTADO	MODERADA	PROBABLE	FALSE
139	Terapia Intensiva Quirúrgica	HIPERGLUCEMIA	MODERADA	PROBABLE	FALSE
140	Terapia Intensiva Quirúrgica	ELECTROLITOS ANORMALES	MODERADA	PROBABLE	FALSE
141	Terapia Intensiva Quirúrgica	ELECTROLITOS ANORMALES	MODERADA	PROBABLE	FALSE
142	Infectología	ERUPCION CUTANEA	MODERADA	PROBABLE	FALSE
143	Terapia Intensiva Pediatrica	ELECTROLITOS ANORMALES	MODERADA	PROBABLE	FALSE
144	Terapia Intensiva Pediatrica	ERUPCION CUTANEA	MODERADA	PROBABLE	FALSE
145	Terapia Intensiva Pediatrica	ELECTROLITOS ANORMALES	MODERADA	PROBABLE	FALSE
146	Terapia Intensiva Pediatrica	HIPOALBUMINEMIA	MODERADA	PROBABLE	FALSE
147	Terapia Intensiva Quirúrgica	ESPASMOS	MODERADA	PROBABLE	FALSE
148	Terapia Intensiva Quirúrgica	ESTRENIMIENTO	MODERADA	PROBABLE	FALSE
149	Terapia Intensiva Quirúrgica	ASPARTATO AMINOTRANSFERASA AUMENTADA	MODERADA	PROBABLE	FALSE
150	Terapia Intensiva Quirúrgica	ELECTROLITOS ANORMALES	MODERADA	PROBABLE	FALSE
151	Terapia Intensiva Quirúrgica	LEUCOCITOSIS	MODERADA	PROBABLE	FALSE
152	Terapia Intensiva Quirúrgica	ELECTROLITOS ANORMALES	MODERADA	PROBABLE	FALSE
153	Terapia Intensiva Quirúrgica	ELECTROLITOS ANORMALES	MODERADA	PROBABLE	FALSE
154	Terapia Intensiva Quirúrgica	ELECTROLITOS ANORMALES	MODERADA	PROBABLE	FALSE
155	Terapia Intensiva Quirúrgica	ELECTROLITOS ANORMALES	MODERADA	PROBABLE	FALSE
156	Terapia Intensiva Quirúrgica	ELECTROLITOS ANORMALES	MODERADA	PROBABLE	FALSE
157	Terapia Intensiva Quirúrgica	HIPERGLUCEMIA	MODERADA	PROBABLE	FALSE
158	Terapia Intensiva Quirúrgica	HIPERGLUCEMIA	MODERADA	PROBABLE	FALSE
159	Terapia Intensiva Quirúrgica	HIPERGLUCEMIA	MODERADA	PROBABLE	FALSE
160	Terapia Intensiva Quirúrgica	HIPERGLUCEMIA	MODERADA	PROBABLE	FALSE
161	Terapia Intensiva Quirúrgica	ELECTROLITOS ANORMALES	MODERADA	PROBABLE	FALSE
162	Terapia Intensiva Quirúrgica	ELECTROLITOS ANORMALES	MODERADA	PROBABLE	FALSE
163	Terapia Intensiva Quirúrgica	ELECTROLITOS ANORMALES	MODERADA	PROBABLE	FALSE
164	Terapia Intensiva Quirúrgica	ELECTROLITOS ANORMALES	MODERADA	PROBABLE	FALSE
165	Terapia Intensiva Quirúrgica	ELECTROLITOS ANORMALES	MODERADA	PROBABLE	FALSE
166	Terapia Intensiva Quirúrgica	ELECTROLITOS ANORMALES	MODERADA	PROBABLE	FALSE
167	Terapia Intensiva Quirúrgica	ELECTROLITOS ANORMALES	MODERADA	PROBABLE	FALSE
168	Terapia Intensiva Quirúrgica	ELECTROLITOS ANORMALES	MODERADA	PROBABLE	FALSE
169	Terapia Intensiva Quirúrgica	ELECTROLITOS ANORMALES	MODERADA	PROBABLE	FALSE
170	Terapia Intensiva Quirúrgica	LEUCOCITOSIS	MODERADA	PROBABLE	FALSE
171	Terapia Intensiva Quirúrgica	ELECTROLITOS ANORMALES	MODERADA	PROBABLE	FALSE
172	Terapia Intensiva Quirúrgica	ELECTROLITOS ANORMALES	MODERADA	PROBABLE	FALSE
173	Terapia Intensiva Quirúrgica	ELECTROLITOS ANORMALES	MODERADA	PROBABLE	FALSE
174	Terapia Intensiva Quirúrgica	ELECTROLITOS ANORMALES	MODERADA	PROBABLE	FALSE
175	Terapia Intensiva Quirúrgica	ELECTROLITOS ANORMALES	MODERADA	PROBABLE	FALSE
176	Terapia Intensiva Quirúrgica	ELECTROLITOS ANORMALES	MODERADA	PROBABLE	FALSE
177	Terapia Intensiva Quirúrgica	ELECTROLITOS ANORMALES	MODERADA	PROBABLE	FALSE
178	Terapia Intensiva Quirúrgica	ELECTROLITOS ANORMALES	MODERADA	PROBABLE	FALSE
179	Terapia Intensiva Quirúrgica	ELECTROLITOS ANORMALES	MODERADA	PROBABLE	FALSE
180	Terapia Intensiva Quirúrgica	LEUCOCITOSIS	MODERADA	PROBABLE	FALSE
181	Terapia Intensiva Quirúrgica	GLUCOSA ANORMAL EN SANGRE	MODERADA	PROBABLE	FALSE
182	Terapia Intensiva Quirúrgica	ELECTROLITOS ANORMALES	MODERADA	PROBABLE	FALSE
183	Terapia Intensiva Quirúrgica	ELECTROLITOS ANORMALES	MODERADA	PROBABLE	FALSE
184	Terapia Intensiva Quirúrgica	ELECTROLITOS ANORMALES	MODERADA	PROBABLE	FALSE
185	Terapia Intensiva Quirúrgica	ELECTROLITOS ANORMALES	MODERADA	PROBABLE	FALSE
186	Terapia Intensiva Quirúrgica	ELECTROLITOS ANORMALES	MODERADA	PROBABLE	FALSE
187	Terapia Intensiva Quirúrgica	ELECTROLITOS ANORMALES	MODERADA	PROBABLE	FALSE
188	Terapia Intensiva Quirúrgica	ELECTROLITOS ANORMALES	MODERADA	PROBABLE	FALSE
189	Terapia Intensiva Quirúrgica	OLIGURIA	MODERADA	PROBABLE	FALSE
190	Terapia Intensiva Quirúrgica	ELECTROLITOS ANORMALES	MODERADA	PROBABLE	FALSE
191	Terapia Intensiva Quirúrgica	ELECTROLITOS ANORMALES	MODERADA	PROBABLE	FALSE
192	Terapia Intensiva Quirúrgica	ELECTROLITOS ANORMALES	MODERADA	PROBABLE	FALSE
193	Terapia Intensiva Quirúrgica	ELECTROLITOS ANORMALES	MODERADA	PROBABLE	FALSE
194	Terapia Intensiva Quirúrgica	ELECTROLITOS ANORMALES	MODERADA	PROBABLE	FALSE
195	Nefrología	INFECCION VIRICA	MODERADA	PROBABLE	FALSE
196	Terapia Intensiva Pediatrica	ERUPCION CUTANEA	MODERADA	PROBABLE	FALSE
197	Terapia Intensiva Pediatrica	ABDOMEN, DOLOR	MODERADA	PROBABLE	FALSE
198	Neonatología	PANCITOPENIA	MODERADA	CIERTA	TRUE
199	Oncología	NEUTROPENIA FEBRIL	MODERADA	CIERTA	TRUE
200	Oncología	PANCITOPENIA	MODERADA	CIERTA	TRUE
201	Oncología	NEUTROPENIA FEBRIL	MODERADA	CIERTA	TRUE
202	Oncología	NEUTROPENIA FEBRIL	MODERADA	CIERTA	TRUE
203	Oncología	NEUTROPENIA FEBRIL	MODERADA	CIERTA	TRUE
204	Oncología	NEUTROPENIA FEBRIL	MODERADA	CIERTA	TRUE
205	Oncología	NEUTROPENIA FEBRIL	MODERADA	CIERTA	TRUE
206	Oncología	SEPSIS	MODERADA	CIERTA	TRUE
207	Oncología	SEPSIS	MODERADA	CIERTA	TRUE
208	Oncología	SHOCK SEPTICO	MODERADA	CIERTA	TRUE
209	Oncología	FIEBRE	MODERADA	CIERTA	TRUE
210	Oncología	ESCALOFRIOS	MODERADA	CIERTA	TRUE
211	Oncología	TAQUICARDIA	MODERADA	CIERTA	TRUE
212	Oncología	HIPERTENSION	MODERADA	CIERTA	TRUE
213	Nefrología	INFECCION	MODERADA	CIERTA	TRUE
214	Oncología	NEUTROPENIA FEBRIL	SEVERA	CIERTA	TRUE
215	Oncología	PANCREATITIS	SEVERA	CIERTA	TRUE
216	Oncología	NEUTROPENIA FEBRIL	MODERADA	DUDOSA	TRUE
217	Oncología	SHOCK SEPTICO	MODERADA	DUDOSA	TRUE
218	Urgencias	FIEBRE	MODERADA	DUDOSA	TRUE
219	Urgencias	ESCALOFRIOS	MODERADA	DUDOSA	TRUE
220	Urgencias	FIEBRE	MODERADA	DUDOSA	TRUE
221	Urgencias	ESCALOFRIOS	MODERADA	DUDOSA	TRUE
222	Urgencias	FIEBRE	MODERADA	DUDOSA	TRUE
223	Urgencias	ESCALOFRIOS	MODERADA	DUDOSA	TRUE
224	Terapia Intensiva Quirúrgica	ELECTROLITOS ANORMALES	LEVE	POSIBLE	TRUE
225	Terapia Intensiva Quirúrgica	ELECTROLITOS ANORMALES	LEVE	POSIBLE	TRUE
226	Terapia Intensiva Quirúrgica	ELECTROLITOS ANORMALES	LEVE	POSIBLE	TRUE
227	Terapia Intensiva Quirúrgica	ELECTROLITOS ANORMALES	LEVE	POSIBLE	TRUE
228	Terapia Intensiva Quirúrgica	ALCALOSIS METABOLICA	LEVE	POSIBLE	TRUE
229	Terapia Intensiva Quirúrgica	ELECTROLITOS ANORMALES	LEVE	POSIBLE	TRUE
230	Neonatología	RETINOPATIA	MODERADA	POSIBLE	TRUE
231	Neonatología	HIPERTENSION	MODERADA	POSIBLE	TRUE
232	Neonatología	NEUTROPENIA FEBRIL	MODERADA	POSIBLE	TRUE
233	Neonatología	LEUCOPENIA	MODERADA	POSIBLE	TRUE
234	Oncología	SEPSIS	MODERADA	POSIBLE	TRUE
235	Oncología	NEUTROPENIA FEBRIL	MODERADA	POSIBLE	TRUE
236	Oncología	NEUTROPENIA FEBRIL	MODERADA	POSIBLE	TRUE
237	Oncología	NEUTROPENIA FEBRIL	MODERADA	POSIBLE	TRUE
238	Oncología	NEUTROPENIA FEBRIL	MODERADA	POSIBLE	TRUE
239	Oncología	NEUTROPENIA FEBRIL	MODERADA	POSIBLE	TRUE
240	Oncología	NEUTROPENIA FEBRIL	MODERADA	POSIBLE	TRUE
241	Oncología	NEUTROPENIA FEBRIL	MODERADA	POSIBLE	TRUE
242	Oncología	NEUTROPENIA FEBRIL	MODERADA	POSIBLE	TRUE
243	Oncología	NEUTROPENIA FEBRIL	MODERADA	POSIBLE	TRUE
244	Oncología	NEUTROPENIA FEBRIL	MODERADA	POSIBLE	TRUE
245	Oncología	NEUTROPENIA FEBRIL	MODERADA	POSIBLE	TRUE
246	Oncología	TROMBOCITOPENIA	MODERADA	POSIBLE	TRUE
247	Oncología	NEUTROPENIA FEBRIL	MODERADA	POSIBLE	TRUE
248	Oncología	NEUTROPENIA FEBRIL	MODERADA	POSIBLE	TRUE
249	Oncología	NEUTROPENIA FEBRIL	MODERADA	POSIBLE	TRUE
250	Oncología	SEPSIS	MODERADA	POSIBLE	TRUE
251	Oncología	NEUTROPENIA FEBRIL	MODERADA	POSIBLE	TRUE
252	Oncología	NEUTROPENIA FEBRIL	MODERADA	POSIBLE	TRUE
253	Oncología	NEUTROPENIA FEBRIL	MODERADA	POSIBLE	TRUE
254	Oncología	SEPSIS	MODERADA	POSIBLE	TRUE
255	Oncología	NEUTROPENIA FEBRIL	MODERADA	POSIBLE	TRUE
256	Oncología	NEUTROPENIA FEBRIL	MODERADA	POSIBLE	TRUE
257	Oncología	CEFALEA	MODERADA	POSIBLE	TRUE
258	Oncología	NEUTROPENIA FEBRIL	MODERADA	POSIBLE	TRUE
259	Oncología	NEUTROPENIA FEBRIL	MODERADA	POSIBLE	TRUE
260	Oncología	NEUTROPENIA FEBRIL	MODERADA	POSIBLE	TRUE
261	Oncología	NEUTROPENIA FEBRIL	MODERADA	POSIBLE	TRUE
262	Oncología	NEUTROPENIA FEBRIL	MODERADA	POSIBLE	TRUE
263	Oncología	SEPSIS	MODERADA	POSIBLE	TRUE
264	Oncología	PANCITOPENIA	MODERADA	POSIBLE	TRUE
265	Oncología	SHOCK SEPTICO	MODERADA	POSIBLE	TRUE
266	Oncología	PANCITOPENIA	MODERADA	POSIBLE	TRUE
267	Oncología	NEUTROPENIA FEBRIL	MODERADA	POSIBLE	TRUE
268	Oncología	NEUTROPENIA FEBRIL	MODERADA	POSIBLE	TRUE
269	Oncología	NEUTROPENIA FEBRIL	MODERADA	POSIBLE	TRUE
270	Oncología	NEUTROPENIA FEBRIL	MODERADA	POSIBLE	TRUE
271	Oncología	NEUTROPENIA FEBRIL	MODERADA	POSIBLE	TRUE
272	Oncología	NEUTROPENIA FEBRIL	MODERADA	POSIBLE	TRUE
273	Oncología	NEUTROPENIA FEBRIL	MODERADA	POSIBLE	TRUE
274	Oncología	ERUPCION CUTANEA	MODERADA	POSIBLE	TRUE
275	Oncología	EDEMA	MODERADA	POSIBLE	TRUE
276	Oncología	NEUTROPENIA FEBRIL	MODERADA	POSIBLE	TRUE
277	Oncología	NEUTROPENIA FEBRIL	MODERADA	POSIBLE	TRUE
278	Oncología	NEUTROPENIA FEBRIL	MODERADA	POSIBLE	TRUE
279	Oncología	NEUTROPENIA FEBRIL	MODERADA	POSIBLE	TRUE
280	Oncología	NEUTROPENIA FEBRIL	MODERADA	POSIBLE	TRUE
281	Oncología	NEUTROPENIA FEBRIL	MODERADA	POSIBLE	TRUE
282	Oncología	NEUTROPENIA FEBRIL	MODERADA	POSIBLE	TRUE
283	Oncología	NEUTROPENIA FEBRIL	MODERADA	POSIBLE	TRUE
284	Oncología	NEUTROPENIA FEBRIL	MODERADA	POSIBLE	TRUE
285	Oncología	NEUTROPENIA FEBRIL	MODERADA	POSIBLE	TRUE
286	Oncología	NEUTROPENIA FEBRIL	MODERADA	POSIBLE	TRUE
287	Oncología	HEMATURIA	MODERADA	POSIBLE	TRUE
288	Oncología	NEUTROPENIA FEBRIL	MODERADA	POSIBLE	TRUE
289	Oncología	NEUTROPENIA FEBRIL	MODERADA	POSIBLE	TRUE
290	Oncología	NEUTROPENIA FEBRIL	MODERADA	POSIBLE	TRUE
291	Oncología	NEUTROPENIA FEBRIL	MODERADA	POSIBLE	TRUE
292	Oncología	NEUTROPENIA FEBRIL	MODERADA	POSIBLE	TRUE
293	Oncología	NEUTROPENIA FEBRIL	MODERADA	POSIBLE	TRUE
294	Oncología	NEUTROPENIA FEBRIL	MODERADA	POSIBLE	TRUE
295	Oncología	NEUTROPENIA FEBRIL	MODERADA	POSIBLE	TRUE
296	Oncología	NEUTROPENIA FEBRIL	MODERADA	POSIBLE	TRUE
297	Oncología	NEUTROPENIA FEBRIL	MODERADA	POSIBLE	TRUE
298	Oncología	NEUTROPENIA FEBRIL	MODERADA	POSIBLE	TRUE
299	Oncología	NEUTROPENIA FEBRIL	MODERADA	POSIBLE	TRUE
300	Oncología	NEUTROPENIA FEBRIL	MODERADA	POSIBLE	TRUE
301	Oncología	NEUTROPENIA FEBRIL	MODERADA	POSIBLE	TRUE
302	Oncología	NEUTROPENIA FEBRIL	MODERADA	POSIBLE	TRUE
303	Oncología	NEUTROPENIA FEBRIL	MODERADA	POSIBLE	TRUE
304	Oncología	NEUTROPENIA FEBRIL	MODERADA	POSIBLE	TRUE
305	Oncología	NEUTROPENIA FEBRIL	MODERADA	POSIBLE	TRUE
306	Oncología	NEUTROPENIA FEBRIL	MODERADA	POSIBLE	TRUE
307	Oncología	NEUTROPENIA FEBRIL	MODERADA	POSIBLE	TRUE
308	Oncología	NEUTROPENIA FEBRIL	MODERADA	POSIBLE	TRUE
309	Oncología	NEUTROPENIA FEBRIL	MODERADA	POSIBLE	TRUE
310	Oncología	NEUTROPENIA FEBRIL	MODERADA	POSIBLE	TRUE
311	Oncología	NEUTROPENIA FEBRIL	MODERADA	POSIBLE	TRUE
312	Oncología	NEUTROPENIA FEBRIL	MODERADA	POSIBLE	TRUE
313	Oncología	NEUTROPENIA FEBRIL	MODERADA	POSIBLE	TRUE
314	Oncología	NEUTROPENIA FEBRIL	MODERADA	POSIBLE	TRUE
315	Oncología	NEUTROPENIA FEBRIL	MODERADA	POSIBLE	TRUE
316	Oncología	NEUTROPENIA FEBRIL	MODERADA	POSIBLE	TRUE
317	Oncología	NEUTROPENIA FEBRIL	MODERADA	POSIBLE	TRUE
318	Oncología	MUCOSITIS SE	MODERADA	POSIBLE	TRUE
319	Oncología	NEUTROPENIA FEBRIL	MODERADA	POSIBLE	TRUE
320	Oncología	SEPSIS	MODERADA	POSIBLE	TRUE
321	Oncología	NEUTROPENIA FEBRIL	MODERADA	POSIBLE	TRUE
322	Oncología	NEUTROPENIA FEBRIL	MODERADA	POSIBLE	TRUE
323	Oncología	NEUTROPENIA FEBRIL	MODERADA	POSIBLE	TRUE
324	Oncología	NEUMONIA	MODERADA	POSIBLE	TRUE
325	Oncología	NEUTROPENIA FEBRIL	MODERADA	POSIBLE	TRUE
326	Oncología	SEPSIS	MODERADA	POSIBLE	TRUE
327	Oncología	NEUTROPENIA FEBRIL	MODERADA	POSIBLE	TRUE
328	Oncología	NEUMONIA	MODERADA	POSIBLE	TRUE
329	Oncología	NEUTROPENIA FEBRIL	MODERADA	POSIBLE	TRUE
330	Oncología	PANCITOPENIA	MODERADA	POSIBLE	TRUE
331	Oncología	NEUTROPENIA FEBRIL	MODERADA	POSIBLE	TRUE
332	Oncología	TROMBOCITEMIA	MODERADA	POSIBLE	TRUE
333	Oncología	NEUTROPENIA FEBRIL	MODERADA	POSIBLE	TRUE
334	Oncología	SEPSIS	MODERADA	POSIBLE	TRUE
335	Oncología	VOMITOS	MODERADA	POSIBLE	TRUE
336	Oncología	PANCITOPENIA	MODERADA	POSIBLE	TRUE
337	Oncología	NEUTROPENIA FEBRIL	MODERADA	POSIBLE	TRUE
338	Oncología	CELULITIS	MODERADA	POSIBLE	TRUE
339	Oncología	NEUTROPENIA FEBRIL	MODERADA	POSIBLE	TRUE
340	Oncología	DIARREA	MODERADA	POSIBLE	TRUE
341	Oncología	ABDOMEN, DOLOR	MODERADA	POSIBLE	TRUE
342	Oncología	NEUTROPENIA FEBRIL	MODERADA	POSIBLE	TRUE
343	Oncología	NEUTROPENIA FEBRIL	MODERADA	POSIBLE	TRUE
344	Oncología	NEUTROPENIA FEBRIL	MODERADA	POSIBLE	TRUE
345	Oncología	MUCOSITIS SE	MODERADA	POSIBLE	TRUE
346	Oncología	NEUTROPENIA FEBRIL	MODERADA	POSIBLE	TRUE
347	Oncología	NEUTROPENIA FEBRIL	MODERADA	POSIBLE	TRUE
348	Oncología	NEUTROPENIA FEBRIL	MODERADA	POSIBLE	TRUE
349	Oncología	NEUTROPENIA FEBRIL	MODERADA	POSIBLE	TRUE
350	Oncología	NEUTROPENIA FEBRIL	MODERADA	POSIBLE	TRUE
351	Oncología	SEPSIS	MODERADA	POSIBLE	TRUE
352	Oncología	TROMBOCITOPENIA	MODERADA	POSIBLE	TRUE
353	Oncología	NEUTROPENIA FEBRIL	MODERADA	POSIBLE	TRUE
354	Oncología	NEUTROPENIA FEBRIL	MODERADA	POSIBLE	TRUE
355	Oncología	NEUTROPENIA FEBRIL	MODERADA	POSIBLE	TRUE
356	Oncología	CELULITIS	MODERADA	POSIBLE	TRUE
357	Oncología	NEUTROPENIA FEBRIL	MODERADA	POSIBLE	TRUE
358	Oncología	NEUTROPENIA FEBRIL	MODERADA	POSIBLE	TRUE
359	Oncología	NEUTROPENIA FEBRIL	MODERADA	POSIBLE	TRUE
360	Oncología	NEUTROPENIA FEBRIL	MODERADA	POSIBLE	TRUE
361	Oncología	MUCOSITIS SE	MODERADA	POSIBLE	TRUE
362	Oncología	NEUTROPENIA FEBRIL	MODERADA	POSIBLE	TRUE
363	Oncología	NEUTROPENIA FEBRIL	MODERADA	POSIBLE	TRUE
364	Oncología	NEUTROPENIA FEBRIL	MODERADA	POSIBLE	TRUE
365	Oncología	NEUTROPENIA FEBRIL	MODERADA	POSIBLE	TRUE
366	Oncología	NEUTROPENIA FEBRIL	MODERADA	POSIBLE	TRUE
367	Oncología	PROCTITIS	MODERADA	POSIBLE	TRUE
368	Oncología	NEUTROPENIA FEBRIL	MODERADA	POSIBLE	TRUE
369	Oncología	NEUTROPENIA FEBRIL	MODERADA	POSIBLE	TRUE
370	Oncología	NEUTROPENIA FEBRIL	MODERADA	POSIBLE	TRUE
371	Oncología	NEUTROPENIA FEBRIL	MODERADA	POSIBLE	TRUE
372	Oncología	SHOCK SEPTICO	MODERADA	POSIBLE	TRUE
373	Oncología	NEUTROPENIA FEBRIL	MODERADA	POSIBLE	TRUE
374	Oncología	PANCITOPENIA	MODERADA	POSIBLE	TRUE
375	Oncología	NEUTROPENIA FEBRIL	MODERADA	POSIBLE	TRUE
376	Oncología	NEUTROPENIA FEBRIL	MODERADA	POSIBLE	TRUE
377	Oncología	NEUTROPENIA FEBRIL	MODERADA	POSIBLE	TRUE
378	Oncología	SHOCK SEPTICO	MODERADA	POSIBLE	TRUE
379	Oncología	NEUTROPENIA FEBRIL	MODERADA	POSIBLE	TRUE
380	Oncología	NEUTROPENIA FEBRIL	MODERADA	POSIBLE	TRUE
381	Oncología	NEUTROPENIA FEBRIL	MODERADA	POSIBLE	TRUE
382	Oncología	NEUTROPENIA FEBRIL	MODERADA	POSIBLE	TRUE
383	Oncología	NEUTROPENIA FEBRIL	MODERADA	POSIBLE	TRUE
384	Oncología	NEUTROPENIA FEBRIL	MODERADA	POSIBLE	TRUE
385	Oncología	NEUTROPENIA FEBRIL	MODERADA	POSIBLE	TRUE
386	Oncología	NEUTROPENIA FEBRIL	MODERADA	POSIBLE	TRUE
387	Oncología	NEUTROPENIA FEBRIL	MODERADA	POSIBLE	TRUE
388	Oncología	NEUTROPENIA FEBRIL	MODERADA	POSIBLE	TRUE
389	Oncología	NEUTROPENIA FEBRIL	MODERADA	POSIBLE	TRUE
390	Oncología	NEUTROPENIA FEBRIL	MODERADA	POSIBLE	TRUE
391	Oncología	NEUTROPENIA FEBRIL	MODERADA	POSIBLE	TRUE
392	Oncología	NEUTROPENIA FEBRIL	MODERADA	POSIBLE	TRUE
393	Oncología	SEPSIS	MODERADA	POSIBLE	TRUE
394	Oncología	NEUTROPENIA FEBRIL	MODERADA	POSIBLE	TRUE
395	Oncología	NEUTROPENIA FEBRIL	MODERADA	POSIBLE	TRUE
396	Oncología	NEUTROPENIA FEBRIL	MODERADA	POSIBLE	TRUE
397	Oncología	NEUTROPENIA FEBRIL	MODERADA	POSIBLE	TRUE
398	Oncología	ABDOMEN, DOLOR	MODERADA	POSIBLE	TRUE
399	Oncología	NEUTROPENIA FEBRIL	MODERADA	POSIBLE	TRUE
400	Oncología	NEUTROPENIA FEBRIL	MODERADA	POSIBLE	TRUE
401	Oncología	NEUTROPENIA FEBRIL	MODERADA	POSIBLE	TRUE
402	Oncología	NEUTROPENIA FEBRIL	MODERADA	POSIBLE	TRUE
403	Oncología	NEUTROPENIA FEBRIL	MODERADA	POSIBLE	TRUE
404	Oncología	NEUTROPENIA FEBRIL	MODERADA	POSIBLE	TRUE
405	Oncología	NEUTROPENIA FEBRIL	MODERADA	POSIBLE	TRUE
406	Oncología	NEUTROPENIA FEBRIL	MODERADA	POSIBLE	TRUE
407	Oncología	NEUTROPENIA FEBRIL	MODERADA	POSIBLE	TRUE
408	Oncología	NEUTROPENIA FEBRIL	MODERADA	POSIBLE	TRUE
409	Oncología	NEUTROPENIA FEBRIL	MODERADA	POSIBLE	TRUE
410	Oncología	NEUTROPENIA FEBRIL	MODERADA	POSIBLE	TRUE
411	Oncología	NEUTROPENIA FEBRIL	MODERADA	POSIBLE	TRUE
412	Oncología	NEUTROPENIA FEBRIL	MODERADA	POSIBLE	TRUE
413	Oncología	NEUTROPENIA FEBRIL	MODERADA	POSIBLE	TRUE
414	Oncología	SHOCK SEPTICO	MODERADA	POSIBLE	TRUE
415	Oncología	PANCITOPENIA	MODERADA	POSIBLE	TRUE
416	Oncología	ABDOMEN, DOLOR	MODERADA	POSIBLE	TRUE
417	Oncología	NEUTROPENIA FEBRIL	MODERADA	POSIBLE	TRUE
418	Oncología	SHOCK SEPTICO	MODERADA	POSIBLE	TRUE
419	Oncología	NEUTROPENIA FEBRIL	MODERADA	POSIBLE	TRUE
420	Oncología	NEUTROPENIA FEBRIL	MODERADA	POSIBLE	TRUE
421	Oncología	MUCOSITIS SE	MODERADA	POSIBLE	TRUE
422	Oncología	NEUTROPENIA FEBRIL	MODERADA	POSIBLE	TRUE
423	Oncología	NEUTROPENIA FEBRIL	MODERADA	POSIBLE	TRUE
424	Oncología	SHOCK SEPTICO	MODERADA	POSIBLE	TRUE
425	Oncología	NEUTROPENIA FEBRIL	MODERADA	POSIBLE	TRUE
426	Oncología	NEUTROPENIA FEBRIL	MODERADA	POSIBLE	TRUE
427	Oncología	SHOCK SEPTICO	MODERADA	POSIBLE	TRUE
428	Oncología	NEUTROPENIA FEBRIL	MODERADA	POSIBLE	TRUE
429	Oncología	NEUTROPENIA FEBRIL	MODERADA	POSIBLE	TRUE
430	Oncología	TROMBOCITOPENIA	MODERADA	POSIBLE	TRUE
431	Oncología	NEUTROPENIA FEBRIL	MODERADA	POSIBLE	TRUE
432	Oncología	NEUTROPENIA FEBRIL	MODERADA	POSIBLE	TRUE
433	Oncología	NEUTROPENIA FEBRIL	MODERADA	POSIBLE	TRUE
434	Oncología	NEUTROPENIA FEBRIL	MODERADA	POSIBLE	TRUE
435	Oncología	DIARREA	MODERADA	POSIBLE	TRUE
436	Oncología	FIEBRE	MODERADA	POSIBLE	TRUE
437	Oncología	NEUTROPENIA FEBRIL	MODERADA	POSIBLE	TRUE
438	Oncología	NEUTROPENIA FEBRIL	MODERADA	POSIBLE	TRUE
439	Oncología	SEPSIS	MODERADA	POSIBLE	TRUE
440	Oncología	PANCITOPENIA	MODERADA	POSIBLE	TRUE
441	Oncología	NEUTROPENIA FEBRIL	MODERADA	POSIBLE	TRUE
442	Oncología	NEUTROPENIA FEBRIL	MODERADA	POSIBLE	TRUE
443	Oncología	NEUTROPENIA FEBRIL	MODERADA	POSIBLE	TRUE
444	Oncología	NEUTROPENIA FEBRIL	MODERADA	POSIBLE	TRUE
445	Oncología	SEPSIS	MODERADA	POSIBLE	TRUE
446	Oncología	NEUTROPENIA FEBRIL	MODERADA	POSIBLE	TRUE
447	Oncología	NEUTROPENIA FEBRIL	MODERADA	POSIBLE	TRUE
448	Oncología	SHOCK SEPTICO	MODERADA	POSIBLE	TRUE
449	Oncología	NEUTROPENIA FEBRIL	MODERADA	POSIBLE	TRUE
450	Oncología	NEUTROPENIA FEBRIL	MODERADA	POSIBLE	TRUE
451	Oncología	NEUTROPENIA FEBRIL	MODERADA	POSIBLE	TRUE
452	Oncología	SEPSIS	MODERADA	POSIBLE	TRUE
453	Oncología	NEUTROPENIA FEBRIL	MODERADA	POSIBLE	TRUE
454	Oncología	NEUTROPENIA FEBRIL	MODERADA	POSIBLE	TRUE
455	Oncología	NEUTROPENIA FEBRIL	MODERADA	POSIBLE	TRUE
456	Oncología	NEUTROPENIA FEBRIL	MODERADA	POSIBLE	TRUE
457	Oncología	PANCITOPENIA	MODERADA	POSIBLE	TRUE
458	Oncología	SEPSIS	MODERADA	POSIBLE	TRUE
459	Oncología	SEPSIS	MODERADA	POSIBLE	TRUE
460	Oncología	NEUTROPENIA FEBRIL	MODERADA	POSIBLE	TRUE
461	Oncología	NEUTROPENIA FEBRIL	MODERADA	POSIBLE	TRUE
462	Oncología	INFECCION NEUROLOGICA	MODERADA	POSIBLE	TRUE
463	Oncología	SHOCK SEPTICO	MODERADA	POSIBLE	TRUE
464	Oncología	NEUTROPENIA FEBRIL	MODERADA	POSIBLE	TRUE
465	Oncología	NEUTROPENIA FEBRIL	MODERADA	POSIBLE	TRUE
466	Oncología	NEUTROPENIA FEBRIL	MODERADA	POSIBLE	TRUE
467	Oncología	NEUTROPENIA FEBRIL	MODERADA	POSIBLE	TRUE
468	Oncología	SEPSIS	MODERADA	POSIBLE	TRUE
469	Oncología	NEUTROPENIA FEBRIL	MODERADA	POSIBLE	TRUE
470	Oncología	ABDOMEN, DOLOR	MODERADA	POSIBLE	TRUE
471	Oncología	NEUTROPENIA FEBRIL	MODERADA	POSIBLE	TRUE
472	Oncología	SEPSIS	MODERADA	POSIBLE	TRUE
473	Oncología	ABSCESO GLUTEO	MODERADA	POSIBLE	TRUE
474	Oncología	NEUTROPENIA FEBRIL	MODERADA	POSIBLE	TRUE
475	Oncología	NEUTROPENIA FEBRIL	MODERADA	POSIBLE	TRUE
476	Oncología	PANCITOPENIA	MODERADA	POSIBLE	TRUE
477	Oncología	PANCITOPENIA	MODERADA	POSIBLE	TRUE
478	Oncología	NEUTROPENIA FEBRIL	MODERADA	POSIBLE	TRUE
479	Oncología	NEUTROPENIA FEBRIL	MODERADA	POSIBLE	TRUE
480	Oncología	NEUTROPENIA FEBRIL	MODERADA	POSIBLE	TRUE
481	Oncología	NEUTROPENIA FEBRIL	MODERADA	POSIBLE	TRUE
482	Oncología	NEUTROPENIA FEBRIL	MODERADA	POSIBLE	TRUE
483	Oncología	NEUTROPENIA FEBRIL	MODERADA	POSIBLE	TRUE
484	Oncología	NEUTROPENIA FEBRIL	MODERADA	POSIBLE	TRUE
485	Oncología	NEUTROPENIA FEBRIL	MODERADA	POSIBLE	TRUE
486	Oncología	NEUTROPENIA FEBRIL	MODERADA	POSIBLE	TRUE
487	Oncología	NEUTROPENIA FEBRIL	MODERADA	POSIBLE	TRUE
488	Oncología	NEUTROPENIA FEBRIL	MODERADA	POSIBLE	TRUE
489	Oncología	NEUTROPENIA FEBRIL	MODERADA	POSIBLE	TRUE
490	Oncología	NEUTROPENIA FEBRIL	MODERADA	POSIBLE	TRUE
491	Oncología	DIARREA	MODERADA	POSIBLE	TRUE
492	Oncología	NEUTROPENIA FEBRIL	MODERADA	POSIBLE	TRUE
493	Oncología	PANCITOPENIA	MODERADA	POSIBLE	TRUE
494	Oncología	NEUTROPENIA FEBRIL	MODERADA	POSIBLE	TRUE
495	Oncología	EPISTAXIS	MODERADA	POSIBLE	TRUE
496	Oncología	NEUTROPENIA FEBRIL	MODERADA	POSIBLE	TRUE
497	Oncología	NEUTROPENIA FEBRIL	MODERADA	POSIBLE	TRUE
498	Oncología	SEPSIS	MODERADA	POSIBLE	TRUE
499	Oncología	NEUTROPENIA FEBRIL	MODERADA	POSIBLE	TRUE
500	Oncología	EPISTAXIS	MODERADA	POSIBLE	TRUE
501	Oncología	NEUTROPENIA FEBRIL	MODERADA	POSIBLE	TRUE
502	Oncología	NEUTROPENIA FEBRIL	MODERADA	POSIBLE	TRUE
503	Oncología	SHOCK SEPTICO	MODERADA	POSIBLE	TRUE
504	Oncología	NEUTROPENIA FEBRIL	MODERADA	POSIBLE	TRUE
505	Oncología	NEUTROPENIA FEBRIL	MODERADA	POSIBLE	TRUE
506	Oncología	NEUTROPENIA FEBRIL	MODERADA	POSIBLE	TRUE
507	Oncología	NEUTROPENIA FEBRIL	MODERADA	POSIBLE	TRUE
508	Oncología	NEUTROPENIA FEBRIL	MODERADA	POSIBLE	TRUE
509	Oncología	MUCOSITIS SE	MODERADA	POSIBLE	TRUE
510	Oncología	PANCITOPENIA	MODERADA	POSIBLE	TRUE
511	Oncología	NEUTROPENIA FEBRIL	MODERADA	POSIBLE	TRUE
512	Oncología	HEMATURIA	MODERADA	POSIBLE	TRUE
513	Oncología	DIARREA	MODERADA	POSIBLE	TRUE
514	Oncología	FALLO RENAL AGUDO	MODERADA	POSIBLE	TRUE
515	Oncología	NEUTROPENIA FEBRIL	MODERADA	POSIBLE	TRUE
516	Oncología	NEUTROPENIA FEBRIL	MODERADA	POSIBLE	TRUE
517	Oncología	PROCTITIS	MODERADA	POSIBLE	TRUE
518	Oncología	PANCITOPENIA	MODERADA	POSIBLE	TRUE
519	Oncología	MUCOSITIS SE	MODERADA	POSIBLE	TRUE
520	Oncología	MUCOSITIS SE	MODERADA	POSIBLE	TRUE
521	Oncología	NEUTROPENIA FEBRIL	MODERADA	POSIBLE	TRUE
522	Oncología	NEUTROPENIA FEBRIL	MODERADA	POSIBLE	TRUE
523	Oncología	NEUTROPENIA FEBRIL	MODERADA	POSIBLE	TRUE
524	Oncología	NEUTROPENIA FEBRIL	MODERADA	POSIBLE	TRUE
525	Oncología	NEUTROPENIA FEBRIL	MODERADA	POSIBLE	TRUE
526	Oncología	NEUTROPENIA FEBRIL	MODERADA	POSIBLE	TRUE
527	Oncología	NEUTROPENIA FEBRIL	MODERADA	POSIBLE	TRUE
528	Oncología	NEUTROPENIA FEBRIL	MODERADA	POSIBLE	TRUE
529	Oncología	NEUTROPENIA FEBRIL	MODERADA	POSIBLE	TRUE
530	Oncología	NEUTROPENIA FEBRIL	MODERADA	POSIBLE	TRUE
531	Oncología	NEUTROPENIA FEBRIL	MODERADA	POSIBLE	TRUE
532	Oncología	PANCITOPENIA	MODERADA	POSIBLE	TRUE
533	Oncología	ABDOMEN, DOLOR	MODERADA	POSIBLE	TRUE
534	Oncología	SEPSIS	MODERADA	POSIBLE	TRUE
535	Oncología	PANCITOPENIA	MODERADA	POSIBLE	TRUE
536	Oncología	SEPSIS	MODERADA	POSIBLE	TRUE
537	Oncología	PANCITOPENIA	MODERADA	POSIBLE	TRUE
538	Oncología	SEPSIS	MODERADA	POSIBLE	TRUE
539	Oncología	NEUTROPENIA FEBRIL	MODERADA	POSIBLE	TRUE
540	Oncología	PANCITOPENIA	MODERADA	POSIBLE	TRUE
541	Oncología	PANCITOPENIA	MODERADA	POSIBLE	TRUE
542	Oncología	PANCITOPENIA	MODERADA	POSIBLE	TRUE
543	Oncología	SEPSIS	MODERADA	POSIBLE	TRUE
544	Oncología	PANCITOPENIA	MODERADA	POSIBLE	TRUE
545	Oncología	PANCITOPENIA	MODERADA	POSIBLE	TRUE
546	Oncología	PANCITOPENIA	MODERADA	POSIBLE	TRUE
547	Oncología	NEUTROPENIA FEBRIL	MODERADA	POSIBLE	TRUE
548	Oncología	NEUTROPENIA FEBRIL	MODERADA	POSIBLE	TRUE
549	Oncología	PANCITOPENIA	MODERADA	POSIBLE	TRUE
550	Oncología	NEUTROPENIA FEBRIL	MODERADA	POSIBLE	TRUE
551	Oncología	NEUTROPENIA FEBRIL	MODERADA	POSIBLE	TRUE
552	Oncología	NEUTROPENIA FEBRIL	MODERADA	POSIBLE	TRUE
553	Oncología	PANCITOPENIA	MODERADA	POSIBLE	TRUE
554	Oncología	NEUTROPENIA FEBRIL	MODERADA	POSIBLE	TRUE
555	Oncología	NEUTROPENIA FEBRIL	MODERADA	POSIBLE	TRUE
556	Oncología	PANCITOPENIA	MODERADA	POSIBLE	TRUE
557	Oncología	SEPSIS	MODERADA	POSIBLE	TRUE
558	Oncología	TROMBOCITOPENIA	MODERADA	POSIBLE	TRUE
559	Oncología	NEUTROPENIA FEBRIL	MODERADA	POSIBLE	TRUE
560	Oncología	NEUTROPENIA FEBRIL	MODERADA	POSIBLE	TRUE
561	Oncología	SHOCK SEPTICO	MODERADA	POSIBLE	TRUE
562	Oncología	NEUTROPENIA FEBRIL	MODERADA	POSIBLE	TRUE
563	Oncología	REACCION ALERGICA	MODERADA	POSIBLE	TRUE
564	Oncología	NEUTROPENIA FEBRIL	MODERADA	POSIBLE	TRUE
565	Oncología	SHOCK SEPTICO	MODERADA	POSIBLE	TRUE
566	Oncología	REACCION ALERGICA	MODERADA	POSIBLE	TRUE
567	Oncología	NEUTROPENIA FEBRIL	MODERADA	POSIBLE	TRUE
568	Oncología	NEUTROPENIA FEBRIL	MODERADA	POSIBLE	TRUE
569	Oncología	SEPSIS	MODERADA	POSIBLE	TRUE
570	Oncología	NEUTROPENIA FEBRIL	MODERADA	POSIBLE	TRUE
571	Oncología	ANEMIA	MODERADA	POSIBLE	TRUE
572	Oncología	NEUTROPENIA FEBRIL	MODERADA	POSIBLE	TRUE
573	Oncología	SEPSIS	MODERADA	POSIBLE	TRUE
574	Oncología	NEUTROPENIA FEBRIL	MODERADA	POSIBLE	TRUE
575	Oncología	PANCITOPENIA	MODERADA	POSIBLE	TRUE
576	Oncología	SEPSIS	MODERADA	POSIBLE	TRUE
577	Oncología	SEPSIS	MODERADA	POSIBLE	TRUE
578	Oncología	PANCITOPENIA	MODERADA	POSIBLE	TRUE
579	Oncología	NEUTROPENIA FEBRIL	MODERADA	POSIBLE	TRUE
580	Oncología	NEUTROPENIA FEBRIL	MODERADA	POSIBLE	TRUE
581	Oncología	NEUTROPENIA FEBRIL	MODERADA	POSIBLE	TRUE
582	Oncología	SHOCK SEPTICO	MODERADA	POSIBLE	TRUE
583	Oncología	NEUMONIA	MODERADA	POSIBLE	TRUE
584	Oncología	SHOCK SEPTICO	MODERADA	POSIBLE	TRUE
585	Oncología	NEUTROPENIA FEBRIL	MODERADA	POSIBLE	TRUE
586	Oncología	PANCITOPENIA	MODERADA	POSIBLE	TRUE
587	Oncología	SEPSIS	MODERADA	POSIBLE	TRUE
588	Oncología	NEUTROPENIA FEBRIL	MODERADA	POSIBLE	TRUE
589	Oncología	PANCITOPENIA	MODERADA	POSIBLE	TRUE
590	Oncología	NEUTROPENIA FEBRIL	MODERADA	POSIBLE	TRUE
591	Oncología	SHOCK SEPTICO	MODERADA	POSIBLE	TRUE
592	Oncología	NEUTROPENIA FEBRIL	MODERADA	POSIBLE	TRUE
593	Oncología	NEUTROPENIA FEBRIL	MODERADA	POSIBLE	TRUE
594	Oncología	NEUTROPENIA FEBRIL	MODERADA	POSIBLE	TRUE
595	Oncología	NEUTROPENIA FEBRIL	MODERADA	POSIBLE	TRUE
596	Oncología	NEUTROPENIA FEBRIL	MODERADA	POSIBLE	TRUE
597	Oncología	MUCOSITIS SE	MODERADA	POSIBLE	TRUE
598	Oncología	NEUTROPENIA FEBRIL	MODERADA	POSIBLE	TRUE
599	Oncología	SEPSIS	MODERADA	POSIBLE	TRUE
600	Oncología	DIARREA	MODERADA	POSIBLE	TRUE
601	Oncología	PANCITOPENIA	MODERADA	POSIBLE	TRUE
602	Oncología	SEPSIS	MODERADA	POSIBLE	TRUE
603	Oncología	NEUTROPENIA FEBRIL	MODERADA	POSIBLE	TRUE
604	Oncología	PANCITOPENIA	MODERADA	POSIBLE	TRUE
605	Oncología	NEUTROPENIA FEBRIL	MODERADA	POSIBLE	TRUE
606	Oncología	NEUTROPENIA FEBRIL	MODERADA	POSIBLE	TRUE
607	Oncología	INFECCION	MODERADA	POSIBLE	TRUE
608	Oncología	NEUTROPENIA FEBRIL	MODERADA	POSIBLE	TRUE
609	Oncología	NEUTROPENIA FEBRIL	MODERADA	POSIBLE	TRUE
610	Oncología	NEUTROPENIA FEBRIL	MODERADA	POSIBLE	TRUE
611	Oncología	VOMITOS	MODERADA	POSIBLE	TRUE
612	Oncología	NEUTROPENIA FEBRIL	MODERADA	POSIBLE	TRUE
613	Oncología	PANCITOPENIA	MODERADA	POSIBLE	TRUE
614	Oncología	PANCITOPENIA	MODERADA	POSIBLE	TRUE
615	Oncología	NEUTROPENIA FEBRIL	MODERADA	POSIBLE	TRUE
616	Oncología	SHOCK SEPTICO	MODERADA	POSIBLE	TRUE
617	Oncología	NEUTROPENIA FEBRIL	MODERADA	POSIBLE	TRUE
618	Oncología	SEPSIS	MODERADA	POSIBLE	TRUE
619	Oncología	NEUTROPENIA FEBRIL	MODERADA	POSIBLE	TRUE
620	Oncología	SHOCK SEPTICO	MODERADA	POSIBLE	TRUE
621	Oncología	MUCOSITIS SE	MODERADA	POSIBLE	TRUE
622	Oncología	NEUTROPENIA FEBRIL	MODERADA	POSIBLE	TRUE
623	Oncología	NEUTROPENIA FEBRIL	MODERADA	POSIBLE	TRUE
624	Oncología	SHOCK SEPTICO	MODERADA	POSIBLE	TRUE
625	Oncología	DIARREA	MODERADA	POSIBLE	TRUE
626	Oncología	NEUTROPENIA FEBRIL	MODERADA	POSIBLE	TRUE
627	Oncología	NEUTROPENIA FEBRIL	MODERADA	POSIBLE	TRUE
628	Oncología	PANCITOPENIA	MODERADA	POSIBLE	TRUE
629	Oncología	NEFROPATIA TUBULAR	MODERADA	POSIBLE	TRUE
630	Oncología	SHOCK SEPTICO	MODERADA	POSIBLE	TRUE
631	Oncología	NEUTROPENIA FEBRIL	MODERADA	POSIBLE	TRUE
632	Oncología	NEUTROPENIA FEBRIL	MODERADA	POSIBLE	TRUE
633	Oncología	NEUTROPENIA FEBRIL	MODERADA	POSIBLE	TRUE
634	Oncología	SEPSIS	MODERADA	POSIBLE	TRUE
635	Oncología	NEUTROPENIA FEBRIL	MODERADA	POSIBLE	TRUE
636	Oncología	NEUTROPENIA FEBRIL	MODERADA	POSIBLE	TRUE
637	Oncología	NEUTROPENIA FEBRIL	MODERADA	POSIBLE	TRUE
638	Oncología	SEPSIS	MODERADA	POSIBLE	TRUE
639	Oncología	SEPSIS	MODERADA	POSIBLE	TRUE
640	Oncología	NEUTROPENIA FEBRIL	MODERADA	POSIBLE	TRUE
641	Oncología	COLITIS NEUTROPENICA	MODERADA	POSIBLE	TRUE
642	Oncología	SEPSIS	MODERADA	POSIBLE	TRUE
643	Oncología	PANCITOPENIA	MODERADA	POSIBLE	TRUE
644	Oncología	PANCITOPENIA	MODERADA	POSIBLE	TRUE
645	Oncología	SHOCK SEPTICO	MODERADA	POSIBLE	TRUE
646	Oncología	PANCITOPENIA	MODERADA	POSIBLE	TRUE
647	Oncología	NEUTROPENIA FEBRIL	MODERADA	POSIBLE	TRUE
648	Oncología	NEUTROPENIA FEBRIL	MODERADA	POSIBLE	TRUE
649	Oncología	SEPSIS	MODERADA	POSIBLE	TRUE
650	Oncología	PANCITOPENIA	MODERADA	POSIBLE	TRUE
651	Oncología	SHOCK SEPTICO	MODERADA	POSIBLE	TRUE
652	Oncología	NEUTROPENIA FEBRIL	MODERADA	POSIBLE	TRUE
653	Oncología	NEUTROPENIA FEBRIL	MODERADA	POSIBLE	TRUE
654	Oncología	TROMBOCITOPENIA	MODERADA	POSIBLE	TRUE
655	Oncología	SEPSIS	MODERADA	POSIBLE	TRUE
656	Oncología	NEUTROPENIA FEBRIL	MODERADA	POSIBLE	TRUE
657	Oncología	NEUTROPENIA FEBRIL	MODERADA	POSIBLE	TRUE
658	Oncología	NEUTROPENIA FEBRIL	MODERADA	POSIBLE	TRUE
659	Oncología	PANCITOPENIA	MODERADA	POSIBLE	TRUE
660	Oncología	SHOCK SEPTICO	MODERADA	POSIBLE	TRUE
661	Oncología	COLITIS NEUTROPENICA	MODERADA	POSIBLE	TRUE
662	Oncología	NEUTROPENIA FEBRIL	MODERADA	POSIBLE	TRUE
663	Oncología	PANCITOPENIA	MODERADA	POSIBLE	TRUE
664	Oncología	SEPSIS	MODERADA	POSIBLE	TRUE
665	Oncología	SEPSIS	MODERADA	POSIBLE	TRUE
666	Oncología	NEUTROPENIA FEBRIL	MODERADA	POSIBLE	TRUE
667	Oncología	NEUTROPENIA FEBRIL	MODERADA	POSIBLE	TRUE
668	Oncología	SEPSIS	MODERADA	POSIBLE	TRUE
669	Oncología	NEUTROPENIA FEBRIL	MODERADA	POSIBLE	TRUE
670	Oncología	NEUTROPENIA FEBRIL	MODERADA	POSIBLE	TRUE
671	Oncología	NEUTROPENIA FEBRIL	MODERADA	POSIBLE	TRUE
672	Oncología	NEUTROPENIA FEBRIL	MODERADA	POSIBLE	TRUE
673	Oncología	NEUTROPENIA FEBRIL	MODERADA	POSIBLE	TRUE
674	Oncología	NEUTROPENIA FEBRIL	MODERADA	POSIBLE	TRUE
675	Oncología	NEUTROPENIA FEBRIL	MODERADA	POSIBLE	TRUE
676	Oncología	NEUTROPENIA FEBRIL	MODERADA	POSIBLE	TRUE
677	Oncología	NEUTROPENIA FEBRIL	MODERADA	POSIBLE	TRUE
678	Oncología	SEPSIS	MODERADA	POSIBLE	TRUE
679	Oncología	NEUTROPENIA FEBRIL	MODERADA	POSIBLE	TRUE
680	Oncología	NEUTROPENIA FEBRIL	MODERADA	POSIBLE	TRUE
681	Oncología	MUCOSITIS SE	MODERADA	POSIBLE	TRUE
682	Oncología	MUCOSITIS SE	MODERADA	POSIBLE	TRUE
683	Oncología	NEUTROPENIA FEBRIL	MODERADA	POSIBLE	TRUE
684	Oncología	PANCITOPENIA	MODERADA	POSIBLE	TRUE
685	Oncología	SEPSIS	MODERADA	POSIBLE	TRUE
686	Oncología	NEUTROPENIA FEBRIL	MODERADA	POSIBLE	TRUE
687	Oncología	TROMBOCITOPENIA	MODERADA	POSIBLE	TRUE
688	Oncología	NEUTROPENIA FEBRIL	MODERADA	POSIBLE	TRUE
689	Oncología	NEUTROPENIA FEBRIL	MODERADA	POSIBLE	TRUE
690	Oncología	NEUTROPENIA FEBRIL	MODERADA	POSIBLE	TRUE
691	Oncología	NEUTROPENIA FEBRIL	MODERADA	POSIBLE	TRUE
692	Oncología	NEUTROPENIA FEBRIL	MODERADA	POSIBLE	TRUE
693	Oncología	DIARREA	MODERADA	POSIBLE	TRUE
694	Oncología	NEUTROPENIA FEBRIL	MODERADA	POSIBLE	TRUE
695	Oncología	MUCOSITIS SE	MODERADA	POSIBLE	TRUE
696	Oncología	NEUTROPENIA FEBRIL	MODERADA	POSIBLE	TRUE
697	Oncología	NEUTROPENIA FEBRIL	MODERADA	POSIBLE	TRUE
698	Oncología	NEUTROPENIA FEBRIL	MODERADA	POSIBLE	TRUE
699	Oncología	NEUTROPENIA FEBRIL	MODERADA	POSIBLE	TRUE
700	Oncología	NEUTROPENIA FEBRIL	MODERADA	POSIBLE	TRUE
701	Oncología	SHOCK SEPTICO	MODERADA	POSIBLE	TRUE
702	Oncología	NEUTROPENIA FEBRIL	MODERADA	POSIBLE	TRUE
703	Oncología	NEUTROPENIA FEBRIL	MODERADA	POSIBLE	TRUE
704	Oncología	MUCOSITIS SE	MODERADA	POSIBLE	TRUE
705	Oncología	NEUTROPENIA FEBRIL	MODERADA	POSIBLE	TRUE
706	Oncología	PANCITOPENIA	MODERADA	POSIBLE	TRUE
707	Oncología	SEPSIS	MODERADA	POSIBLE	TRUE
708	Oncología	NEUTROPENIA FEBRIL	MODERADA	POSIBLE	TRUE
709	Oncología	NEUMONIA	MODERADA	POSIBLE	TRUE
710	Oncología	NEUTROPENIA FEBRIL	MODERADA	POSIBLE	TRUE
711	Oncología	NEUTROPENIA FEBRIL	MODERADA	POSIBLE	TRUE
712	Oncología	NEUTROPENIA FEBRIL	MODERADA	POSIBLE	TRUE
713	Oncología	NEUTROPENIA FEBRIL	MODERADA	POSIBLE	TRUE
714	Oncología	NEUTROPENIA FEBRIL	MODERADA	POSIBLE	TRUE
715	Oncología	NEUTROPENIA FEBRIL	MODERADA	POSIBLE	TRUE
716	Oncología	NEUTROPENIA FEBRIL	MODERADA	POSIBLE	TRUE
717	Oncología	NEUTROPENIA FEBRIL	MODERADA	POSIBLE	TRUE
718	Oncología	MUCOSITIS SE	MODERADA	POSIBLE	TRUE
719	Oncología	NEUTROPENIA FEBRIL	MODERADA	POSIBLE	TRUE
720	Oncología	SEPSIS	MODERADA	POSIBLE	TRUE
721	Oncología	NEUTROPENIA FEBRIL	MODERADA	POSIBLE	TRUE
722	Oncología	MUCOSITIS SE	MODERADA	POSIBLE	TRUE
723	Oncología	NEUTROPENIA FEBRIL	MODERADA	POSIBLE	TRUE
724	Oncología	PANCITOPENIA	MODERADA	POSIBLE	TRUE
725	Oncología	NEUTROPENIA FEBRIL	MODERADA	POSIBLE	TRUE
726	Oncología	NEUTROPENIA FEBRIL	MODERADA	POSIBLE	TRUE
727	Oncología	NEUTROPENIA FEBRIL	MODERADA	POSIBLE	TRUE
728	Oncología	ABDOMEN, DOLOR	MODERADA	POSIBLE	TRUE
729	Oncología	FIEBRE	MODERADA	POSIBLE	TRUE
730	Oncología	NEUTROPENIA FEBRIL	MODERADA	POSIBLE	TRUE
731	Oncología	NEUTROPENIA FEBRIL	MODERADA	POSIBLE	TRUE
732	Oncología	PANCITOPENIA	MODERADA	POSIBLE	TRUE
733	Oncología	MUCOSITIS SE	MODERADA	POSIBLE	TRUE
734	Oncología	NEUTROPENIA FEBRIL	MODERADA	POSIBLE	TRUE
735	Oncología	NEUTROPENIA FEBRIL	MODERADA	POSIBLE	TRUE
736	Oncología	NEUTROPENIA FEBRIL	MODERADA	POSIBLE	TRUE
737	Oncología	MUCOSITIS SE	MODERADA	POSIBLE	TRUE
738	Oncología	NEUTROPENIA FEBRIL	MODERADA	POSIBLE	TRUE
739	Oncología	NEUTROPENIA FEBRIL	MODERADA	POSIBLE	TRUE
740	Oncología	NEUTROPENIA FEBRIL	MODERADA	POSIBLE	TRUE
741	Oncología	NEUTROPENIA FEBRIL	MODERADA	POSIBLE	TRUE
742	Oncología	SEPSIS	MODERADA	POSIBLE	TRUE
743	Oncología	NEUTROPENIA FEBRIL	MODERADA	POSIBLE	TRUE
744	Oncología	NEUTROPENIA FEBRIL	MODERADA	POSIBLE	TRUE
745	Oncología	NEUTROPENIA FEBRIL	MODERADA	POSIBLE	TRUE
746	Oncología	NEUTROPENIA FEBRIL	MODERADA	POSIBLE	TRUE
747	Oncología	NEUTROPENIA FEBRIL	MODERADA	POSIBLE	TRUE
748	Oncología	NEUTROPENIA FEBRIL	MODERADA	POSIBLE	TRUE
749	Oncología	NEUTROPENIA FEBRIL	MODERADA	POSIBLE	TRUE
750	Oncología	NEUTROPENIA FEBRIL	MODERADA	POSIBLE	TRUE
751	Oncología	NEUTROPENIA FEBRIL	MODERADA	POSIBLE	TRUE
752	Oncología	PANCITOPENIA	MODERADA	POSIBLE	TRUE
753	Oncología	ERUPCION CUTANEA	MODERADA	POSIBLE	TRUE
754	Oncología	NEUTROPENIA FEBRIL	MODERADA	POSIBLE	TRUE
755	Oncología	NEUTROPENIA FEBRIL	MODERADA	POSIBLE	TRUE
756	Oncología	NEUTROPENIA FEBRIL	MODERADA	POSIBLE	TRUE
757	Oncología	NEUTROPENIA FEBRIL	MODERADA	POSIBLE	TRUE
758	Oncología	SEPSIS	MODERADA	POSIBLE	TRUE
759	Oncología	NEUTROPENIA FEBRIL	MODERADA	POSIBLE	TRUE
760	Oncología	NEUTROPENIA FEBRIL	MODERADA	POSIBLE	TRUE
761	Oncología	NEUTROPENIA FEBRIL	MODERADA	POSIBLE	TRUE
762	Oncología	NEUTROPENIA FEBRIL	MODERADA	POSIBLE	TRUE
763	Oncología	NEUTROPENIA FEBRIL	MODERADA	POSIBLE	TRUE
764	Oncología	NEUTROPENIA FEBRIL	MODERADA	POSIBLE	TRUE
765	Oncología	TOS	MODERADA	POSIBLE	TRUE
766	Oncología	COLITIS NEUTROPENICA	MODERADA	POSIBLE	TRUE
767	Oncología	NEUMONIA	MODERADA	POSIBLE	TRUE
768	Oncología	NEUTROPENIA FEBRIL	MODERADA	POSIBLE	TRUE
769	Oncología	SEPSIS	MODERADA	POSIBLE	TRUE
770	Oncología	NEUTROPENIA FEBRIL	MODERADA	POSIBLE	TRUE
771	Oncología	NEUTROPENIA FEBRIL	MODERADA	POSIBLE	TRUE
772	Oncología	NEUTROPENIA FEBRIL	MODERADA	POSIBLE	TRUE
773	Oncología	NEUTROPENIA FEBRIL	MODERADA	POSIBLE	TRUE
774	Oncología	NEUTROPENIA FEBRIL	MODERADA	POSIBLE	TRUE
775	Oncología	PANCITOPENIA	MODERADA	POSIBLE	TRUE
776	Oncología	SEPSIS	MODERADA	POSIBLE	TRUE
777	Oncología	NEUTROPENIA FEBRIL	MODERADA	POSIBLE	TRUE
778	Oncología	NEUTROPENIA FEBRIL	MODERADA	POSIBLE	TRUE
779	Oncología	SHOCK SEPTICO	MODERADA	POSIBLE	TRUE
780	Oncología	NEUTROPENIA FEBRIL	MODERADA	POSIBLE	TRUE
781	Oncología	EPISTAXIS	MODERADA	POSIBLE	TRUE
782	Oncología	SEPSIS	MODERADA	POSIBLE	TRUE
783	Oncología	NEUTROPENIA FEBRIL	MODERADA	POSIBLE	TRUE
784	Oncología	NEUTROPENIA FEBRIL	MODERADA	POSIBLE	TRUE
785	Oncología	NEUTROPENIA FEBRIL	MODERADA	POSIBLE	TRUE
786	Oncología	PANCITOPENIA	MODERADA	POSIBLE	TRUE
787	Oncología	NEUTROPENIA FEBRIL	MODERADA	POSIBLE	TRUE
788	Oncología	FIEBRE	MODERADA	POSIBLE	TRUE
789	Oncología	TOS	MODERADA	POSIBLE	TRUE
790	Oncología	RESPIRACION, DIFICULTAD	MODERADA	POSIBLE	TRUE
791	Oncología	NEUTROPENIA FEBRIL	MODERADA	POSIBLE	TRUE
792	Oncología	NEUTROPENIA FEBRIL	MODERADA	POSIBLE	TRUE
793	Oncología	NEUTROPENIA FEBRIL	MODERADA	POSIBLE	TRUE
794	Oncología	NEUTROPENIA FEBRIL	MODERADA	POSIBLE	TRUE
795	Oncología	NEUTROPENIA FEBRIL	MODERADA	POSIBLE	TRUE
796	Oncología	DIARREA	MODERADA	POSIBLE	TRUE
797	Oncología	NEUTROPENIA FEBRIL	MODERADA	POSIBLE	TRUE
798	Oncología	SEPSIS	MODERADA	POSIBLE	TRUE
799	Oncología	NEUTROPENIA FEBRIL	MODERADA	POSIBLE	TRUE
800	Oncología	NEUTROPENIA FEBRIL	MODERADA	POSIBLE	TRUE
801	Oncología	NEUTROPENIA FEBRIL	MODERADA	POSIBLE	TRUE
802	Oncología	SEPSIS	MODERADA	POSIBLE	TRUE
803	Oncología	NEUTROPENIA FEBRIL	MODERADA	POSIBLE	TRUE
804	Oncología	NEUTROPENIA FEBRIL	MODERADA	POSIBLE	TRUE
805	Oncología	NEUTROPENIA FEBRIL	MODERADA	POSIBLE	TRUE
806	Oncología	NEUTROPENIA FEBRIL	MODERADA	POSIBLE	TRUE
807	Oncología	NEUTROPENIA FEBRIL	MODERADA	POSIBLE	TRUE
808	Oncología	NEUTROPENIA FEBRIL	MODERADA	POSIBLE	TRUE
809	Oncología	NEUTROPENIA FEBRIL	MODERADA	POSIBLE	TRUE
810	Oncología	NEUTROPENIA FEBRIL	MODERADA	POSIBLE	TRUE
811	Oncología	NEUTROPENIA FEBRIL	MODERADA	POSIBLE	TRUE
812	Oncología	NEUTROPENIA FEBRIL	MODERADA	POSIBLE	TRUE
813	Oncología	SEPSIS	MODERADA	POSIBLE	TRUE
814	Oncología	NEUTROPENIA FEBRIL	MODERADA	POSIBLE	TRUE
815	Oncología	SEPSIS	MODERADA	POSIBLE	TRUE
816	Oncología	NEUTROPENIA FEBRIL	MODERADA	POSIBLE	TRUE
817	Oncología	PANCITOPENIA	MODERADA	POSIBLE	TRUE
818	Oncología	SEPSIS	MODERADA	POSIBLE	TRUE
819	Oncología	MUCOSITIS SE	MODERADA	POSIBLE	TRUE
820	Oncología	NEUTROPENIA FEBRIL	MODERADA	POSIBLE	TRUE
821	Oncología	NEUTROPENIA FEBRIL	MODERADA	POSIBLE	TRUE
822	Oncología	SHOCK SEPTICO	MODERADA	POSIBLE	TRUE
823	Oncología	SEPSIS	MODERADA	POSIBLE	TRUE
824	Oncología	NEUMONIA	MODERADA	POSIBLE	TRUE
825	Oncología	PANCITOPENIA	MODERADA	POSIBLE	TRUE
826	Oncología	NEUTROPENIA FEBRIL	MODERADA	POSIBLE	TRUE
827	Oncología	TAQUICARDIA	MODERADA	POSIBLE	TRUE
828	Oncología	NEUTROPENIA FEBRIL	MODERADA	POSIBLE	TRUE
829	Oncología	NEUTROPENIA FEBRIL	MODERADA	POSIBLE	TRUE
830	Oncología	NEUTROPENIA FEBRIL	MODERADA	POSIBLE	TRUE
831	Oncología	PANCITOPENIA	MODERADA	POSIBLE	TRUE
832	Oncología	NEUTROPENIA FEBRIL	MODERADA	POSIBLE	TRUE
833	Gastroenterología	EFECTO, FALTA DE	MODERADA	POSIBLE	TRUE
834	Infectología	NEUTROPENIA FEBRIL	MODERADA	POSIBLE	TRUE
835	Infectología	NEUTROPENIA FEBRIL	MODERADA	POSIBLE	TRUE
836	Infectología	NEUTROPENIA FEBRIL	MODERADA	POSIBLE	TRUE
837	Urgencias	ASTENIA	MODERADA	POSIBLE	TRUE
838	Urgencias	ADINAMIA	MODERADA	POSIBLE	TRUE
839	Urgencias	NEUTROPENIA FEBRIL	MODERADA	POSIBLE	TRUE
840	Terapia Intensiva Pediatrica	NEUTROPENIA FEBRIL	MODERADA	POSIBLE	TRUE
841	Terapia Intensiva Pediatrica	NEUTROPENIA FEBRIL	MODERADA	POSIBLE	TRUE
842	Terapia Intensiva Pediatrica	HIPOTENSION	MODERADA	POSIBLE	TRUE
843	Terapia Intensiva Pediatrica	BRADICARDIA	MODERADA	POSIBLE	TRUE
844	Terapia Intensiva Pediatrica	SHOCK SEPTICO	MODERADA	POSIBLE	TRUE
845	Terapia Intensiva Pediatrica	NEUTROPENIA FEBRIL	MODERADA	POSIBLE	TRUE
846	Terapia Intensiva Pediatrica	NEUTROPENIA FEBRIL	MODERADA	POSIBLE	TRUE
847	Terapia Intensiva Pediatrica	TROMBOCITOPENIA	MODERADA	POSIBLE	TRUE
848	Terapia Intensiva Pediatrica	ANEMIA	MODERADA	POSIBLE	TRUE
849	Terapia Intensiva Quirúrgica	ALCALOSIS RESPIRATORIA	MODERADA	POSIBLE	TRUE
850	Terapia Intensiva Quirúrgica	ELECTROLITOS ANORMALES	MODERADA	POSIBLE	TRUE
851	Terapia Intensiva Quirúrgica	ELECTROLITOS ANORMALES	MODERADA	POSIBLE	TRUE
852	Terapia Intensiva Quirúrgica	ELECTROLITOS ANORMALES	MODERADA	POSIBLE	TRUE
853	Oncología	NEUTROPENIA FEBRIL	MODERADA	POSIBLE	TRUE
854	Oncología	PANCITOPENIA	MODERADA	POSIBLE	TRUE
855	Oncología	NEUTROPENIA FEBRIL	MODERADA	POSIBLE	TRUE
856	Oncología	SHOCK SEPTICO	MODERADA	POSIBLE	TRUE
857	Oncología	NEUTROPENIA FEBRIL	MODERADA	POSIBLE	TRUE
858	Oncología	MUCOSITIS SE	MODERADA	POSIBLE	TRUE
859	Oncología	SHOCK HIPOVOLEMICO	MODERADA	POSIBLE	TRUE
860	Oncología	NEUTROPENIA FEBRIL	MODERADA	POSIBLE	TRUE
861	Oncología	TROMBOCITOPENIA	MODERADA	POSIBLE	TRUE
862	Oncología	SHOCK SEPTICO	MODERADA	POSIBLE	TRUE
863	Oncología	NEUTROPENIA FEBRIL	MODERADA	POSIBLE	TRUE
864	Oncología	COLITIS NEUTROPENICA	MODERADA	POSIBLE	TRUE
865	Oncología	NEUTROPENIA FEBRIL	MODERADA	POSIBLE	TRUE
866	Oncología	MUCOSITIS SE	MODERADA	POSIBLE	TRUE
867	Oncología	SHOCK SEPTICO	MODERADA	POSIBLE	TRUE
868	Oncología	NEUTROPENIA FEBRIL	MODERADA	POSIBLE	TRUE
869	Gastroenterología	EFECTO, FALTA DE	MODERADA	POSIBLE	TRUE
870	Oncología	NEUTROPENIA FEBRIL	MODERADA	POSIBLE	TRUE
871	Cirugía General	PANCREATITIS	MODERADA	POSIBLE	TRUE
872	Cirugía General	PANCREATITIS	MODERADA	POSIBLE	TRUE
873	Cirugía General	PANCREATITIS	MODERADA	POSIBLE	TRUE
874	Terapia Intensiva Quirúrgica	GAMMA-GLUTAMILTRANSFERASA, AUMENT	MODERADA	POSIBLE	TRUE
875	Terapia Intensiva Quirúrgica	ALANINA AMINOTRANSFERASA AUMENTADA	MODERADA	POSIBLE	TRUE
876	Terapia Intensiva Quirúrgica	ALANINA AMINOTRANSFERASA AUMENTADA	MODERADA	POSIBLE	TRUE
877	Terapia Intensiva Quirúrgica	HIPERGLUCEMIA	MODERADA	POSIBLE	TRUE
878	Terapia Intensiva Quirúrgica	ELECTROLITOS ANORMALES	MODERADA	POSIBLE	TRUE
879	Terapia Intensiva Quirúrgica	HORMONA ANTIDIURETICA, TRASTORNO	MODERADA	POSIBLE	TRUE
880	Terapia Intensiva Pediatrica	NEUTROPENIA FEBRIL	MODERADA	POSIBLE	TRUE
881	Terapia Intensiva Pediatrica	TROMBOCITOPENIA	MODERADA	POSIBLE	TRUE
882	Terapia Intensiva Pediatrica	COLITIS NEUTROPENICA	MODERADA	POSIBLE	TRUE
883	Oncología	SHOCK SEPTICO	SEVERA	POSIBLE	TRUE
884	Oncología	NEUTROPENIA FEBRIL	SEVERA	POSIBLE	TRUE
885	Oncología	NEUTROPENIA FEBRIL	SEVERA	POSIBLE	TRUE
886	Oncología	NEUTROPENIA FEBRIL	SEVERA	POSIBLE	TRUE
887	Oncología	NEUTROPENIA FEBRIL	SEVERA	POSIBLE	TRUE
888	Oncología	NEUTROPENIA FEBRIL	SEVERA	POSIBLE	TRUE
889	Oncología	NEUTROPENIA FEBRIL	SEVERA	POSIBLE	TRUE
890	Oncología	NEUTROPENIA FEBRIL	SEVERA	POSIBLE	TRUE
891	Oncología	NEUTROPENIA FEBRIL	SEVERA	POSIBLE	TRUE
892	Oncología	NEUTROPENIA FEBRIL	SEVERA	POSIBLE	TRUE
893	Oncología	NEUTROPENIA FEBRIL	SEVERA	POSIBLE	TRUE
894	Oncología	NEUTROPENIA FEBRIL	SEVERA	POSIBLE	TRUE
895	Oncología	SEPSIS	SEVERA	POSIBLE	TRUE
896	Oncología	SEPSIS	SEVERA	POSIBLE	TRUE
897	Oncología	NEUTROPENIA FEBRIL	SEVERA	POSIBLE	TRUE
898	Oncología	NEUTROPENIA FEBRIL	SEVERA	POSIBLE	TRUE
899	Oncología	NEUTROPENIA FEBRIL	SEVERA	POSIBLE	TRUE
900	Oncología	NEUTROPENIA FEBRIL	SEVERA	POSIBLE	TRUE
901	Oncología	NEUTROPENIA FEBRIL	SEVERA	POSIBLE	TRUE
902	Oncología	TROMBOCITOPENIA	SEVERA	POSIBLE	TRUE
903	Oncología	NEUTROPENIA FEBRIL	SEVERA	POSIBLE	TRUE
904	Oncología	SHOCK SEPTICO	SEVERA	POSIBLE	TRUE
905	Oncología	NEUTROPENIA FEBRIL	SEVERA	POSIBLE	TRUE
906	Oncología	TROMBOCITOPENIA	SEVERA	POSIBLE	TRUE
907	Oncología	ANEMIA	SEVERA	POSIBLE	TRUE
908	Oncología	SHOCK SEPTICO	SEVERA	POSIBLE	TRUE
909	Oncología	SHOCK SEPTICO	SEVERA	POSIBLE	TRUE
910	Oncología	NEUTROPENIA FEBRIL	SEVERA	POSIBLE	TRUE
911	Oncología	NEUTROPENIA FEBRIL	SEVERA	POSIBLE	TRUE
912	Oncología	NEUTROPENIA FEBRIL	SEVERA	POSIBLE	TRUE
913	Oncología	NEUTROPENIA FEBRIL	SEVERA	POSIBLE	TRUE
914	Oncología	NEUTROPENIA FEBRIL	SEVERA	POSIBLE	TRUE
915	Oncología	NEUTROPENIA FEBRIL	SEVERA	POSIBLE	TRUE
916	Oncología	NEUTROPENIA FEBRIL	SEVERA	POSIBLE	TRUE
917	Oncología	NEUTROPENIA FEBRIL	SEVERA	POSIBLE	TRUE
918	Oncología	NEUTROPENIA FEBRIL	SEVERA	POSIBLE	TRUE
919	Oncología	SEPSIS	SEVERA	POSIBLE	TRUE
920	Oncología	NEUTROPENIA FEBRIL	SEVERA	POSIBLE	TRUE
921	Oncología	NEUTROPENIA FEBRIL	SEVERA	POSIBLE	TRUE
922	Oncología	SHOCK SEPTICO	SEVERA	POSIBLE	TRUE
923	Oncología	NEUTROPENIA FEBRIL	SEVERA	POSIBLE	TRUE
924	Oncología	NEUTROPENIA FEBRIL	SEVERA	POSIBLE	TRUE
925	Oncología	NEUTROPENIA FEBRIL	SEVERA	POSIBLE	TRUE
926	Oncología	SHOCK SEPTICO	SEVERA	POSIBLE	TRUE
927	Oncología	NEUTROPENIA FEBRIL	SEVERA	POSIBLE	TRUE
928	Oncología	SEPSIS	SEVERA	POSIBLE	TRUE
929	Oncología	NEUTROPENIA FEBRIL	SEVERA	POSIBLE	TRUE
930	Oncología	NEUTROPENIA FEBRIL	SEVERA	POSIBLE	TRUE
931	Oncología	NEUMONIA	SEVERA	POSIBLE	TRUE
932	Oncología	NEUTROPENIA FEBRIL	SEVERA	POSIBLE	TRUE
933	Oncología	NEUTROPENIA FEBRIL	SEVERA	POSIBLE	TRUE
934	Oncología	NEUTROPENIA FEBRIL	SEVERA	POSIBLE	TRUE
935	Oncología	DIARREA	SEVERA	POSIBLE	TRUE
936	Oncología	SEPSIS	SEVERA	POSIBLE	TRUE
937	Oncología	NEUTROPENIA FEBRIL	SEVERA	POSIBLE	TRUE
938	Oncología	SEPSIS	SEVERA	POSIBLE	TRUE
939	Oncología	SEPSIS	SEVERA	POSIBLE	TRUE
940	Oncología	NEUTROPENIA FEBRIL	SEVERA	POSIBLE	TRUE
941	Oncología	NEUTROPENIA FEBRIL	SEVERA	POSIBLE	TRUE
942	Oncología	CISTITIS HEMORRAGICA	SEVERA	POSIBLE	TRUE
943	Oncología	NEUTROPENIA FEBRIL	SEVERA	POSIBLE	TRUE
944	Oncología	NEUTROPENIA FEBRIL	SEVERA	POSIBLE	TRUE
945	Oncología	ANEMIA	SEVERA	POSIBLE	TRUE
946	Oncología	NEUTROPENIA FEBRIL	SEVERA	POSIBLE	TRUE
947	Oncología	SEPSIS	SEVERA	POSIBLE	TRUE
948	Oncología	SHOCK SEPTICO	SEVERA	POSIBLE	TRUE
949	Oncología	SEPSIS	SEVERA	POSIBLE	TRUE
950	Oncología	NEUTROPENIA FEBRIL	SEVERA	POSIBLE	TRUE
951	Oncología	SEPSIS	SEVERA	POSIBLE	TRUE
952	Oncología	NEUTROPENIA FEBRIL	SEVERA	POSIBLE	TRUE
953	Oncología	SEPSIS	SEVERA	POSIBLE	TRUE
954	Oncología	SHOCK SEPTICO	SEVERA	POSIBLE	TRUE
955	Oncología	SEPSIS	SEVERA	POSIBLE	TRUE
956	Oncología	INSUFICIENCIA RENAL AGUDA	SEVERA	POSIBLE	TRUE
957	Oncología	HEPATOTOXICO, EFECTO	SEVERA	POSIBLE	TRUE
958	Oncología	SEPSIS	SEVERA	POSIBLE	TRUE
959	Oncología	COLITIS NEUTROPENICA	SEVERA	POSIBLE	TRUE
960	Oncología	NEUTROPENIA FEBRIL	SEVERA	POSIBLE	TRUE
961	Oncología	SEPSIS	SEVERA	POSIBLE	TRUE
962	Oncología	SEPSIS	SEVERA	POSIBLE	TRUE
963	Oncología	SEPSIS	SEVERA	POSIBLE	TRUE
964	Oncología	NEUTROPENIA FEBRIL	SEVERA	POSIBLE	TRUE
965	Urgencias	NEUTROPENIA FEBRIL	SEVERA	POSIBLE	TRUE
966	Urgencias	NEUTROPENIA FEBRIL	SEVERA	POSIBLE	TRUE
967	Urgencias	NEUTROPENIA FEBRIL	SEVERA	POSIBLE	TRUE
968	Urgencias	ANEMIA	SEVERA	POSIBLE	TRUE
969	Urgencias	NEUTROPENIA FEBRIL	SEVERA	POSIBLE	TRUE
970	Urgencias	SEPSIS	SEVERA	POSIBLE	TRUE
971	Oncología	NEUTROPENIA FEBRIL	SEVERA	POSIBLE	TRUE
972	Oncología	SHOCK HIPOVOLEMICO	SEVERA	POSIBLE	TRUE
973	Oncología	ZONA DE INYECCION, INFLAMACION	SEVERA	POSIBLE	TRUE
974	Oncología	ABDOMEN, DOLOR	SEVERA	POSIBLE	TRUE
975	Oncología	SHOCK SEPTICO	SEVERA	POSIBLE	TRUE
976	Oncología	SHOCK SEPTICO	SEVERA	POSIBLE	TRUE
977	Oncología	INFECCION	SEVERA	POSIBLE	TRUE
978	Terapia Intensiva Pediatrica	TROMBOCITOPENIA	SEVERA	POSIBLE	TRUE
979	Neonatología	HIPOTENSION	LEVE	PROBABLE	TRUE
980	Neonatología	FIEBRE	LEVE	PROBABLE	TRUE
981	Neonatología	HIPERTENSION	LEVE	PROBABLE	TRUE
982	Infectología	TIEMPO COAGULACION AUMENTADO	LEVE	PROBABLE	TRUE
983	Infectología	PANCREATITIS	LEVE	PROBABLE	TRUE
984	Terapia Intensiva Pediatrica	ELECTROLITOS ANORMALES	LEVE	PROBABLE	TRUE
985	Terapia Intensiva Quirúrgica	ELECTROLITOS ANORMALES	LEVE	PROBABLE	TRUE
986	Terapia Intensiva Quirúrgica	ELECTROLITOS ANORMALES	LEVE	PROBABLE	TRUE
987	Terapia Intensiva Quirúrgica	ELECTROLITOS ANORMALES	LEVE	PROBABLE	TRUE
988	Terapia Intensiva Quirúrgica	ELECTROLITOS ANORMALES	LEVE	PROBABLE	TRUE
989	Terapia Intensiva Quirúrgica	ELECTROLITOS ANORMALES	LEVE	PROBABLE	TRUE
990	Terapia Intensiva Quirúrgica	HIPERGLUCEMIA	LEVE	PROBABLE	TRUE
991	Terapia Intensiva Quirúrgica	ELECTROLITOS ANORMALES	LEVE	PROBABLE	TRUE
992	Terapia Intensiva Quirúrgica	ALANINA AMINOTRANSFERASA AUMENTADA	LEVE	PROBABLE	TRUE
993	Terapia Intensiva Quirúrgica	ELECTROLITOS ANORMALES	LEVE	PROBABLE	TRUE
994	Terapia Intensiva Pediatrica	ELECTROLITOS ANORMALES	LEVE	PROBABLE	TRUE
995	Terapia Intensiva Pediatrica	ELECTROLITOS ANORMALES	LEVE	PROBABLE	TRUE
996	Terapia Intensiva Quirúrgica	ELECTROLITOS ANORMALES	LEVE	PROBABLE	TRUE
997	Terapia Intensiva Quirúrgica	ELECTROLITOS ANORMALES	LEVE	PROBABLE	TRUE
998	Terapia Intensiva Quirúrgica	ALCALOSIS RESPIRATORIA	LEVE	PROBABLE	TRUE
999	Terapia Intensiva Quirúrgica	ELECTROLITOS ANORMALES	LEVE	PROBABLE	TRUE
1000	Terapia Intensiva Quirúrgica	ELECTROLITOS ANORMALES	LEVE	PROBABLE	TRUE
1001	Terapia Intensiva Quirúrgica	ELECTROLITOS ANORMALES	LEVE	PROBABLE	TRUE
1002	Terapia Intensiva Quirúrgica	ELECTROLITOS ANORMALES	LEVE	PROBABLE	TRUE
1003	Terapia Intensiva Pediatrica	ELECTROLITOS ANORMALES	LEVE	PROBABLE	TRUE
1004	Terapia Intensiva Pediatrica	LEUCOPENIA	LEVE	PROBABLE	TRUE
1005	Neonatología	HEMORRAGIA SE	MODERADA	PROBABLE	TRUE
1006	Neonatología	APNEA	MODERADA	PROBABLE	TRUE
1007	Neonatología	APNEA	MODERADA	PROBABLE	TRUE
1008	Neonatología	APNEA	MODERADA	PROBABLE	TRUE
1009	Neonatología	TAQUICARDIA	MODERADA	PROBABLE	TRUE
1010	Neonatología	TROMBOCITOPENIA	MODERADA	PROBABLE	TRUE
1011	Neonatología	HEMORRAGIA SE	MODERADA	PROBABLE	TRUE
1012	Neonatología	APNEA	MODERADA	PROBABLE	TRUE
1013	Neonatología	ELECTROLITOS ANORMALES	MODERADA	PROBABLE	TRUE
1014	Neonatología	APNEA	MODERADA	PROBABLE	TRUE
1015	Neonatología	ELECTROLITOS ANORMALES	MODERADA	PROBABLE	TRUE
1016	Neonatología	ELECTROLITOS ANORMALES	MODERADA	PROBABLE	TRUE
1017	Neonatología	CONVULSIONES NEONATALES	MODERADA	PROBABLE	TRUE
1018	Neonatología	APNEA	MODERADA	PROBABLE	TRUE
1019	Neonatología	TAQUICARDIA	MODERADA	PROBABLE	TRUE
1020	Oncología	NIVELES DE FARMACO AUMENTADOS	MODERADA	PROBABLE	TRUE
1021	Oncología	NIVELES DE FARMACO AUMENTADOS	MODERADA	PROBABLE	TRUE
1022	Oncología	NIVELES DE FARMACO AUMENTADOS	MODERADA	PROBABLE	TRUE
1023	Oncología	MUCOSITIS SE	MODERADA	PROBABLE	TRUE
1024	Oncología	BRADICARDIA	MODERADA	PROBABLE	TRUE
1025	Oncología	HIPOTENSION	MODERADA	PROBABLE	TRUE
1026	Oncología	PANCITOPENIA	MODERADA	PROBABLE	TRUE
1027	Oncología	MUCOSITIS SE	MODERADA	PROBABLE	TRUE
1028	Oncología	MUCOSITIS SE	MODERADA	PROBABLE	TRUE
1029	Oncología	SHOCK SEPTICO	MODERADA	PROBABLE	TRUE
1030	Oncología	NEUTROPENIA FEBRIL	MODERADA	PROBABLE	TRUE
1031	Oncología	COLITIS NEUTROPENICA	MODERADA	PROBABLE	TRUE
1032	Oncología	SEPSIS	MODERADA	PROBABLE	TRUE
1033	Oncología	PANCREATITIS	MODERADA	PROBABLE	TRUE
1034	Oncología	SEPSIS	MODERADA	PROBABLE	TRUE
1035	Oncología	PANCREATITIS	MODERADA	PROBABLE	TRUE
1036	Oncología	NEUTROPENIA FEBRIL	MODERADA	PROBABLE	TRUE
1037	Oncología	ERUPCION CUTANEA	MODERADA	PROBABLE	TRUE
1038	Oncología	SHOCK SEPTICO	MODERADA	PROBABLE	TRUE
1039	Oncología	NEUTROPENIA FEBRIL	MODERADA	PROBABLE	TRUE
1040	Oncología	OJO INFLAMADO	MODERADA	PROBABLE	TRUE
1041	Oncología	NEUMONIA	MODERADA	PROBABLE	TRUE
1042	Oncología	MUCOSITIS SE	MODERADA	PROBABLE	TRUE
1043	Oncología	NEUTROPENIA FEBRIL	MODERADA	PROBABLE	TRUE
1044	Oncología	NEUTROPENIA FEBRIL	MODERADA	PROBABLE	TRUE
1045	Oncología	NEUTROPENIA FEBRIL	MODERADA	PROBABLE	TRUE
1046	Oncología	PANCREATITIS	MODERADA	PROBABLE	TRUE
1047	Oncología	NEUTROPENIA FEBRIL	MODERADA	PROBABLE	TRUE
1048	Oncología	PANCITOPENIA	MODERADA	PROBABLE	TRUE
1049	Oncología	NEUTROPENIA FEBRIL	MODERADA	PROBABLE	TRUE
1050	Oncología	NEUROPATIA	MODERADA	PROBABLE	TRUE
1051	Oncología	CELULITIS	MODERADA	PROBABLE	TRUE
1052	Oncología	NEUTROPENIA FEBRIL	MODERADA	PROBABLE	TRUE
1053	Oncología	NEUROPATIA	MODERADA	PROBABLE	TRUE
1054	Oncología	ASTENIA	MODERADA	PROBABLE	TRUE
1055	Oncología	NEUTROPENIA FEBRIL	MODERADA	PROBABLE	TRUE
1056	Oncología	ADINAMIA	MODERADA	PROBABLE	TRUE
1057	Oncología	CELULITIS	MODERADA	PROBABLE	TRUE
1058	Oncología	CELULITIS	MODERADA	PROBABLE	TRUE
1059	Oncología	COLITIS NEUTROPENICA	MODERADA	PROBABLE	TRUE
1060	Oncología	SHOCK SEPTICO	MODERADA	PROBABLE	TRUE
1061	Oncología	SHOCK SEPTICO	MODERADA	PROBABLE	TRUE
1062	Oncología	NEUTROPENIA FEBRIL	MODERADA	PROBABLE	TRUE
1063	Oncología	SHOCK SEPTICO	MODERADA	PROBABLE	TRUE
1064	Oncología	MUCOSITIS SE	MODERADA	PROBABLE	TRUE
1065	Oncología	SEPSIS	MODERADA	PROBABLE	TRUE
1066	Oncología	MUCOSITIS SE	MODERADA	PROBABLE	TRUE
1067	Oncología	NEUTROPENIA FEBRIL	MODERADA	PROBABLE	TRUE
1068	Oncología	ILEO	MODERADA	PROBABLE	TRUE
1069	Oncología	MUCOSITIS SE	MODERADA	PROBABLE	TRUE
1070	Oncología	NEUTROPENIA FEBRIL	MODERADA	PROBABLE	TRUE
1071	Oncología	SEPSIS	MODERADA	PROBABLE	TRUE
1072	Oncología	NEUTROPENIA FEBRIL	MODERADA	PROBABLE	TRUE
1073	Oncología	ULCERA ANAL	MODERADA	PROBABLE	TRUE
1074	Oncología	BOCA, ULCERACION	MODERADA	PROBABLE	TRUE
1075	Oncología	MUCOSITIS SE	MODERADA	PROBABLE	TRUE
1076	Oncología	MUCOSITIS SE	MODERADA	PROBABLE	TRUE
1077	Oncología	MUCOSITIS SE	MODERADA	PROBABLE	TRUE
1078	Oncología	ALANINA AMINOTRANSFERASA AUMENTADA	MODERADA	PROBABLE	TRUE
1079	Oncología	ASPARTATO AMINOTRANSFERASA AUMENTADA	MODERADA	PROBABLE	TRUE
1080	Oncología	NIVELES DE FARMACO AUMENTADOS	MODERADA	PROBABLE	TRUE
1081	Oncología	EXTREMIDADES, DOLOR	MODERADA	PROBABLE	TRUE
1082	Oncología	TUBULO RENAL, TRASTORNO	MODERADA	PROBABLE	TRUE
1083	Oncología	LUMBAR, DOLOR	MODERADA	PROBABLE	TRUE
1084	Oncología	EXTREMIDADES, DOLOR	MODERADA	PROBABLE	TRUE
1085	Oncología	NEUTROPENIA FEBRIL	MODERADA	PROBABLE	TRUE
1086	Oncología	NEUTROPENIA FEBRIL	MODERADA	PROBABLE	TRUE
1087	Oncología	NEUTROPENIA FEBRIL	MODERADA	PROBABLE	TRUE
1088	Oncología	SHOCK SEPTICO	MODERADA	PROBABLE	TRUE
1089	Oncología	NEUTROPENIA FEBRIL	MODERADA	PROBABLE	TRUE
1090	Oncología	NEUTROPENIA FEBRIL	MODERADA	PROBABLE	TRUE
1091	Oncología	NEUTROPENIA FEBRIL	MODERADA	PROBABLE	TRUE
1092	Oncología	SHOCK SEPTICO	MODERADA	PROBABLE	TRUE
1093	Oncología	NEUTROPENIA FEBRIL	MODERADA	PROBABLE	TRUE
1094	Oncología	INFECCION RESPIRATORIA ALTA	MODERADA	PROBABLE	TRUE
1095	Oncología	SEPSIS	MODERADA	PROBABLE	TRUE
1096	Oncología	NEUTROPENIA FEBRIL	MODERADA	PROBABLE	TRUE
1097	Oncología	MUCOSITIS SE	MODERADA	PROBABLE	TRUE
1098	Oncología	SHOCK SEPTICO	MODERADA	PROBABLE	TRUE
1099	Oncología	NEUMONIA	MODERADA	PROBABLE	TRUE
1100	Oncología	TROMBOCITOPENIA	MODERADA	PROBABLE	TRUE
1101	Oncología	NEUTROPENIA FEBRIL	MODERADA	PROBABLE	TRUE
1102	Oncología	SEPSIS	MODERADA	PROBABLE	TRUE
1103	Oncología	FIEBRE	MODERADA	PROBABLE	TRUE
1104	Oncología	SEPSIS	MODERADA	PROBABLE	TRUE
1105	Oncología	INSUFICIENCIA RESPIRATORIA	MODERADA	PROBABLE	TRUE
1106	Oncología	PANCITOPENIA	MODERADA	PROBABLE	TRUE
1107	Oncología	SEPSIS	MODERADA	PROBABLE	TRUE
1108	Oncología	SEPSIS	MODERADA	PROBABLE	TRUE
1109	Oncología	NEUTROPENIA FEBRIL	MODERADA	PROBABLE	TRUE
1110	Oncología	NEUMONIA	MODERADA	PROBABLE	TRUE
1111	Oncología	ABDOMEN, DOLOR	MODERADA	PROBABLE	TRUE
1112	Oncología	TRANSAMINASA SE, AUMENTADA	MODERADA	PROBABLE	TRUE
1113	Oncología	PANCREATITIS	MODERADA	PROBABLE	TRUE
1114	Oncología	NEUTROPENIA FEBRIL	MODERADA	PROBABLE	TRUE
1115	Oncología	SEPSIS	MODERADA	PROBABLE	TRUE
1116	Oncología	NEUTROPENIA FEBRIL	MODERADA	PROBABLE	TRUE
1117	Oncología	TUBULO RENAL, TRASTORNO	MODERADA	PROBABLE	TRUE
1118	Oncología	CANDIDIASIS ORAL	MODERADA	PROBABLE	TRUE
1119	Oncología	NEUTROPENIA FEBRIL	MODERADA	PROBABLE	TRUE
1120	Oncología	MUCOSITIS SE	MODERADA	PROBABLE	TRUE
1121	Oncología	SEPSIS	MODERADA	PROBABLE	TRUE
1122	Oncología	NEUTROPENIA FEBRIL	MODERADA	PROBABLE	TRUE
1123	Oncología	MUCOSITIS SE	MODERADA	PROBABLE	TRUE
1124	Oncología	SEPSIS	MODERADA	PROBABLE	TRUE
1125	Oncología	NEUMONIA	MODERADA	PROBABLE	TRUE
1126	Oncología	NEUTROPENIA FEBRIL	MODERADA	PROBABLE	TRUE
1127	Oncología	COLITIS	MODERADA	PROBABLE	TRUE
1128	Oncología	SHOCK SEPTICO	MODERADA	PROBABLE	TRUE
1129	Oncología	PANCITOPENIA	MODERADA	PROBABLE	TRUE
1130	Oncología	SEPSIS	MODERADA	PROBABLE	TRUE
1131	Oncología	DIARREA	MODERADA	PROBABLE	TRUE
1132	Oncología	SEPSIS	MODERADA	PROBABLE	TRUE
1133	Oncología	NEUTROPENIA FEBRIL	MODERADA	PROBABLE	TRUE
1134	Oncología	NEUTROPENIA FEBRIL	MODERADA	PROBABLE	TRUE
1135	Oncología	CANDIDIASIS ORAL	MODERADA	PROBABLE	TRUE
1136	Oncología	PANCITOPENIA	MODERADA	PROBABLE	TRUE
1137	Oncología	NEUTROPENIA FEBRIL	MODERADA	PROBABLE	TRUE
1138	Oncología	PANCITOPENIA	MODERADA	PROBABLE	TRUE
1139	Oncología	FARINGITIS	MODERADA	PROBABLE	TRUE
1140	Oncología	NEUTROPENIA FEBRIL	MODERADA	PROBABLE	TRUE
1141	Oncología	NEUMONIA	MODERADA	PROBABLE	TRUE
1142	Oncología	NEUTROPENIA FEBRIL	MODERADA	PROBABLE	TRUE
1143	Oncología	PANCREATITIS	MODERADA	PROBABLE	TRUE
1144	Oncología	SEPSIS	MODERADA	PROBABLE	TRUE
1145	Oncología	SEPSIS	MODERADA	PROBABLE	TRUE
1146	Oncología	PANCITOPENIA	MODERADA	PROBABLE	TRUE
1147	Oncología	NEUTROPENIA FEBRIL	MODERADA	PROBABLE	TRUE
1148	Oncología	MUCOSITIS SE	MODERADA	PROBABLE	TRUE
1149	Oncología	SEPSIS	MODERADA	PROBABLE	TRUE
1150	Oncología	NEUTROPENIA FEBRIL	MODERADA	PROBABLE	TRUE
1151	Oncología	NEUMONIA	MODERADA	PROBABLE	TRUE
1152	Oncología	SEPSIS	MODERADA	PROBABLE	TRUE
1153	Oncología	PANCITOPENIA	MODERADA	PROBABLE	TRUE
1154	Oncología	SEPSIS	MODERADA	PROBABLE	TRUE
1155	Oncología	PANCITOPENIA	MODERADA	PROBABLE	TRUE
1156	Oncología	NEUTROPENIA FEBRIL	MODERADA	PROBABLE	TRUE
1157	Oncología	SHOCK SEPTICO	MODERADA	PROBABLE	TRUE
1158	Oncología	PANCREATITIS	MODERADA	PROBABLE	TRUE
1159	Oncología	NEUMONIA	MODERADA	PROBABLE	TRUE
1160	Oncología	HERPES ZOSTER	MODERADA	PROBABLE	TRUE
1161	Oncología	NEUTROPENIA FEBRIL	MODERADA	PROBABLE	TRUE
1162	Oncología	NEUTROPENIA FEBRIL	MODERADA	PROBABLE	TRUE
1163	Oncología	VOMITOS	MODERADA	PROBABLE	TRUE
1164	Oncología	SHOCK HIPOVOLEMICO	MODERADA	PROBABLE	TRUE
1165	Oncología	SEPSIS	MODERADA	PROBABLE	TRUE
1166	Oncología	REACCION ALERGICA	MODERADA	PROBABLE	TRUE
1167	Oncología	NEUTROPENIA FEBRIL	MODERADA	PROBABLE	TRUE
1168	Oncología	SHOCK SEPTICO	MODERADA	PROBABLE	TRUE
1169	Oncología	SEPSIS	MODERADA	PROBABLE	TRUE
1170	Oncología	NEUTROPENIA FEBRIL	MODERADA	PROBABLE	TRUE
1171	Oncología	NEUTROPENIA FEBRIL	MODERADA	PROBABLE	TRUE
1172	Oncología	ABDOMEN, DOLOR	MODERADA	PROBABLE	TRUE
1173	Oncología	SEPSIS	MODERADA	PROBABLE	TRUE
1174	Oncología	SEPSIS	MODERADA	PROBABLE	TRUE
1175	Oncología	MUCOSITIS SE	MODERADA	PROBABLE	TRUE
1176	Oncología	SEPSIS	MODERADA	PROBABLE	TRUE
1177	Oncología	COLANGITIS	MODERADA	PROBABLE	TRUE
1178	Oncología	PANCITOPENIA	MODERADA	PROBABLE	TRUE
1179	Oncología	SEPSIS	MODERADA	PROBABLE	TRUE
1180	Oncología	NEUTROPENIA FEBRIL	MODERADA	PROBABLE	TRUE
1181	Oncología	ELECTROLITOS ANORMALES	MODERADA	PROBABLE	TRUE
1182	Oncología	NEUTROPENIA FEBRIL	MODERADA	PROBABLE	TRUE
1183	Oncología	MUCOSITIS SE	MODERADA	PROBABLE	TRUE
1184	Oncología	SEPSIS	MODERADA	PROBABLE	TRUE
1185	Oncología	NEUTROPENIA FEBRIL	MODERADA	PROBABLE	TRUE
1186	Oncología	PANCREATITIS	MODERADA	PROBABLE	TRUE
1187	Oncología	SEPSIS	MODERADA	PROBABLE	TRUE
1188	Oncología	NEUTROPENIA FEBRIL	MODERADA	PROBABLE	TRUE
1189	Oncología	INFECCION	MODERADA	PROBABLE	TRUE
1190	Oncología	NEUTROPENIA FEBRIL	MODERADA	PROBABLE	TRUE
1191	Oncología	PANCREATITIS	MODERADA	PROBABLE	TRUE
1192	Oncología	NEUTROPENIA FEBRIL	MODERADA	PROBABLE	TRUE
1193	Oncología	DIARREA	MODERADA	PROBABLE	TRUE
1194	Oncología	FALLO RENAL AGUDO	MODERADA	PROBABLE	TRUE
1195	Oncología	TROMBOCITOPENIA	MODERADA	PROBABLE	TRUE
1196	Oncología	NEUTROPENIA FEBRIL	MODERADA	PROBABLE	TRUE
1197	Oncología	HEMIPARESIA	MODERADA	PROBABLE	TRUE
1198	Oncología	NEUTROPENIA FEBRIL	MODERADA	PROBABLE	TRUE
1199	Oncología	PANCREATITIS	MODERADA	PROBABLE	TRUE
1200	Oncología	NEUTROPENIA FEBRIL	MODERADA	PROBABLE	TRUE
1201	Oncología	NEUTROPENIA FEBRIL	MODERADA	PROBABLE	TRUE
1202	Oncología	SEPSIS	MODERADA	PROBABLE	TRUE
1203	Oncología	SEPSIS	MODERADA	PROBABLE	TRUE
1204	Oncología	SEPSIS	MODERADA	PROBABLE	TRUE
1205	Oncología	SEPSIS	MODERADA	PROBABLE	TRUE
1206	Oncología	ILEO	MODERADA	PROBABLE	TRUE
1207	Oncología	IRRITABILIDAD	MODERADA	PROBABLE	TRUE
1208	Oncología	SHOCK SEPTICO	MODERADA	PROBABLE	TRUE
1209	Oncología	SEPSIS	MODERADA	PROBABLE	TRUE
1210	Oncología	NEUTROPENIA FEBRIL	MODERADA	PROBABLE	TRUE
1211	Oncología	NEUTROPENIA FEBRIL	MODERADA	PROBABLE	TRUE
1212	Oncología	SEPSIS	MODERADA	PROBABLE	TRUE
1213	Oncología	TROMBOCITOPENIA	MODERADA	PROBABLE	TRUE
1214	Oncología	NEUTROPENIA FEBRIL	MODERADA	PROBABLE	TRUE
1215	Oncología	RESPIRACION, DIFICULTAD	MODERADA	PROBABLE	TRUE
1216	Oncología	MUCOSITIS SE	MODERADA	PROBABLE	TRUE
1217	Oncología	COLITIS NEUTROPENICA	MODERADA	PROBABLE	TRUE
1218	Oncología	COLITIS NEUTROPENICA	MODERADA	PROBABLE	TRUE
1219	Oncología	CONVULSIONES	MODERADA	PROBABLE	TRUE
1220	Oncología	SEPSIS	MODERADA	PROBABLE	TRUE
1221	Oncología	SHOCK SEPTICO	MODERADA	PROBABLE	TRUE
1222	Oncología	SHOCK SEPTICO	MODERADA	PROBABLE	TRUE
1223	Oncología	PANCITOPENIA	MODERADA	PROBABLE	TRUE
1224	Oncología	SEPSIS	MODERADA	PROBABLE	TRUE
1225	Oncología	NEUTROPENIA FEBRIL	MODERADA	PROBABLE	TRUE
1226	Oncología	SEPSIS	MODERADA	PROBABLE	TRUE
1227	Oncología	COLITIS NEUTROPENICA	MODERADA	PROBABLE	TRUE
1228	Oncología	MUCOSITIS SE	MODERADA	PROBABLE	TRUE
1229	Oncología	SINDROME DE STEVENS JOHNSON	MODERADA	PROBABLE	TRUE
1230	Oncología	SHOCK SEPTICO	MODERADA	PROBABLE	TRUE
1231	Oncología	NEUTROPENIA FEBRIL	MODERADA	PROBABLE	TRUE
1232	Oncología	PANCITOPENIA	MODERADA	PROBABLE	TRUE
1233	Oncología	NEUMONIA	MODERADA	PROBABLE	TRUE
1234	Oncología	SEPSIS	MODERADA	PROBABLE	TRUE
1235	Oncología	NEUTROPENIA FEBRIL	MODERADA	PROBABLE	TRUE
1236	Oncología	NEUTROPENIA FEBRIL	MODERADA	PROBABLE	TRUE
1237	Oncología	ERITRODISESTESIA PALMOPLANTAR	MODERADA	PROBABLE	TRUE
1238	Oncología	SINDROME DE STEVENS JOHNSON	MODERADA	PROBABLE	TRUE
1239	Oncología	NEUTROPENIA FEBRIL	MODERADA	PROBABLE	TRUE
1240	Oncología	MUCOSITIS SE	MODERADA	PROBABLE	TRUE
1241	Oncología	HEMATURIA	MODERADA	PROBABLE	TRUE
1242	Oncología	SHOCK SEPTICO	MODERADA	PROBABLE	TRUE
1243	Oncología	NEUTROPENIA FEBRIL	MODERADA	PROBABLE	TRUE
1244	Oncología	SEPSIS	MODERADA	PROBABLE	TRUE
1245	Oncología	NEUTROPENIA FEBRIL	MODERADA	PROBABLE	TRUE
1246	Oncología	NEUTROPENIA FEBRIL	MODERADA	PROBABLE	TRUE
1247	Oncología	TAQUICARDIA	MODERADA	PROBABLE	TRUE
1248	Oncología	ESCALOFRIOS	MODERADA	PROBABLE	TRUE
1249	Oncología	SEPSIS	MODERADA	PROBABLE	TRUE
1250	Oncología	NEUTROPENIA FEBRIL	MODERADA	PROBABLE	TRUE
1251	Oncología	DESHIDRATACION	MODERADA	PROBABLE	TRUE
1252	Oncología	MUCOSITIS SE	MODERADA	PROBABLE	TRUE
1253	Oncología	SEPSIS	MODERADA	PROBABLE	TRUE
1254	Oncología	COLITIS NEUTROPENICA	MODERADA	PROBABLE	TRUE
1255	Oncología	NEUMONIA	MODERADA	PROBABLE	TRUE
1256	Oncología	NEUTROPENIA FEBRIL	MODERADA	PROBABLE	TRUE
1257	Oncología	SHOCK SEPTICO	MODERADA	PROBABLE	TRUE
1258	Oncología	CETOACIDOSIS DIABETICA	MODERADA	PROBABLE	TRUE
1259	Oncología	ILEO	MODERADA	PROBABLE	TRUE
1260	Oncología	FIEBRE	MODERADA	PROBABLE	TRUE
1261	Oncología	PIEL, LESION	MODERADA	PROBABLE	TRUE
1262	Oncología	SHOCK SEPTICO	MODERADA	PROBABLE	TRUE
1263	Oncología	NEUTROPENIA FEBRIL	MODERADA	PROBABLE	TRUE
1264	Oncología	NEUTROPENIA FEBRIL	MODERADA	PROBABLE	TRUE
1265	Oncología	SEPSIS	MODERADA	PROBABLE	TRUE
1266	Oncología	SHOCK SEPTICO	MODERADA	PROBABLE	TRUE
1267	Oncología	ABDOMEN, DOLOR	MODERADA	PROBABLE	TRUE
1268	Oncología	ABSCESO PERIANAL	MODERADA	PROBABLE	TRUE
1269	Oncología	NEUTROPENIA FEBRIL	MODERADA	PROBABLE	TRUE
1270	Oncología	TAQUICARDIA	MODERADA	PROBABLE	TRUE
1271	Oncología	SEPSIS	MODERADA	PROBABLE	TRUE
1272	Oncología	NEUTROPENIA FEBRIL	MODERADA	PROBABLE	TRUE
1273	Oncología	CONVULSIONES	MODERADA	PROBABLE	TRUE
1274	Alergia	ERUPCION CUTANEA	MODERADA	PROBABLE	TRUE
1275	Alergia	HIPOTENSION	MODERADA	PROBABLE	TRUE
1276	Anestesiología	EFECTO, FALTA DE	MODERADA	PROBABLE	TRUE
1277	Infectología	SHOCK	MODERADA	PROBABLE	TRUE
1278	Infectología	DIARREA	MODERADA	PROBABLE	TRUE
1279	Nefrología	INFECCION VIRICA	MODERADA	PROBABLE	TRUE
1280	Urgencias	DIARREA	MODERADA	PROBABLE	TRUE
1281	Urgencias	VOMITOS	MODERADA	PROBABLE	TRUE
1282	Urgencias	VOMITOS	MODERADA	PROBABLE	TRUE
1283	Urgencias	CEFALEA	MODERADA	PROBABLE	TRUE
1284	Urgencias	VERTIGO	MODERADA	PROBABLE	TRUE
1285	Urgencias	VOMITOS	MODERADA	PROBABLE	TRUE
1286	Urgencias	CEFALEA	MODERADA	PROBABLE	TRUE
1287	Urgencias	VERTIGO	MODERADA	PROBABLE	TRUE
1288	Urgencias	VOMITOS	MODERADA	PROBABLE	TRUE
1289	Urgencias	CEFALEA	MODERADA	PROBABLE	TRUE
1290	Urgencias	VERTIGO	MODERADA	PROBABLE	TRUE
1291	Urgencias	NEUTROPENIA FEBRIL	MODERADA	PROBABLE	TRUE
1292	Terapia Intensiva Pediatrica	ACIDOSIS METABOLICA	MODERADA	PROBABLE	TRUE
1293	Terapia Intensiva Pediatrica	FIBRINOGENO PLASMATICO DISMINUIDO	MODERADA	PROBABLE	TRUE
1294	Terapia Intensiva Pediatrica	ELECTROLITOS ANORMALES	MODERADA	PROBABLE	TRUE
1295	Terapia Intensiva Pediatrica	ELECTROLITOS ANORMALES	MODERADA	PROBABLE	TRUE
1296	Terapia Intensiva Pediatrica	ELECTROLITOS ANORMALES	MODERADA	PROBABLE	TRUE
1297	Terapia Intensiva Pediatrica	ELECTROLITOS ANORMALES	MODERADA	PROBABLE	TRUE
1298	Terapia Intensiva Pediatrica	PANCITOPENIA	MODERADA	PROBABLE	TRUE
1299	Terapia Intensiva Pediatrica	ELECTROLITOS ANORMALES	MODERADA	PROBABLE	TRUE
1300	Terapia Intensiva Pediatrica	ELECTROLITOS ANORMALES	MODERADA	PROBABLE	TRUE
1301	Terapia Intensiva Pediatrica	ELECTROLITOS ANORMALES	MODERADA	PROBABLE	TRUE
1302	Terapia Intensiva Pediatrica	ELECTROLITOS ANORMALES	MODERADA	PROBABLE	TRUE
1303	Terapia Intensiva Pediatrica	ELECTROLITOS ANORMALES	MODERADA	PROBABLE	TRUE
1304	Terapia Intensiva Pediatrica	ELECTROLITOS ANORMALES	MODERADA	PROBABLE	TRUE
1305	Terapia Intensiva Pediatrica	ELECTROLITOS ANORMALES	MODERADA	PROBABLE	TRUE
1306	Terapia Intensiva Pediatrica	ACIDOSIS METABOLICA	MODERADA	PROBABLE	TRUE
1307	Terapia Intensiva Pediatrica	ELECTROLITOS ANORMALES	MODERADA	PROBABLE	TRUE
1308	Terapia Intensiva Pediatrica	ELECTROLITOS ANORMALES	MODERADA	PROBABLE	TRUE
1309	Terapia Intensiva Pediatrica	ELECTROLITOS ANORMALES	MODERADA	PROBABLE	TRUE
1310	Terapia Intensiva Pediatrica	ELECTROLITOS ANORMALES	MODERADA	PROBABLE	TRUE
1311	Terapia Intensiva Pediatrica	ELECTROLITOS ANORMALES	MODERADA	PROBABLE	TRUE
1312	Terapia Intensiva Pediatrica	ELECTROLITOS ANORMALES	MODERADA	PROBABLE	TRUE
1313	Terapia Intensiva Pediatrica	HIPERTENSION	MODERADA	PROBABLE	TRUE
1314	Terapia Intensiva Pediatrica	SHOCK SEPTICO	MODERADA	PROBABLE	TRUE
1315	Terapia Intensiva Pediatrica	HIPERGLUCEMIA	MODERADA	PROBABLE	TRUE
1316	Terapia Intensiva Pediatrica	NEUTROPENIA FEBRIL	MODERADA	PROBABLE	TRUE
1317	Terapia Intensiva Pediatrica	BRADICARDIA	MODERADA	PROBABLE	TRUE
1318	Terapia Intensiva Pediatrica	BRADICARDIA	MODERADA	PROBABLE	TRUE
1319	Terapia Intensiva Pediatrica	ELECTROLITOS ANORMALES	MODERADA	PROBABLE	TRUE
1320	Terapia Intensiva Pediatrica	SHOCK SEPTICO	MODERADA	PROBABLE	TRUE
1321	Terapia Intensiva Pediatrica	ELECTROLITOS ANORMALES	MODERADA	PROBABLE	TRUE
1322	Terapia Intensiva Pediatrica	ELECTROLITOS ANORMALES	MODERADA	PROBABLE	TRUE
1323	Terapia Intensiva Pediatrica	ELECTROLITOS ANORMALES	MODERADA	PROBABLE	TRUE
1324	Terapia Intensiva Pediatrica	ELECTROLITOS ANORMALES	MODERADA	PROBABLE	TRUE
1325	Terapia Intensiva Pediatrica	ELECTROLITOS ANORMALES	MODERADA	PROBABLE	TRUE
1326	Terapia Intensiva Pediatrica	ELECTROLITOS ANORMALES	MODERADA	PROBABLE	TRUE
1327	Terapia Intensiva Pediatrica	ELECTROLITOS ANORMALES	MODERADA	PROBABLE	TRUE
1328	Terapia Intensiva Pediatrica	ELECTROLITOS ANORMALES	MODERADA	PROBABLE	TRUE
1329	Terapia Intensiva Pediatrica	ELECTROLITOS ANORMALES	MODERADA	PROBABLE	TRUE
1330	Terapia Intensiva Pediatrica	ELECTROLITOS ANORMALES	MODERADA	PROBABLE	TRUE
1331	Terapia Intensiva Pediatrica	HIPERBILIRRUBINEMIA	MODERADA	PROBABLE	TRUE
1332	Terapia Intensiva Pediatrica	COLITIS NEUTROPENICA	MODERADA	PROBABLE	TRUE
1333	Terapia Intensiva Pediatrica	PANCREATITIS	MODERADA	PROBABLE	TRUE
1334	Terapia Intensiva Quirúrgica	ELECTROLITOS ANORMALES	MODERADA	PROBABLE	TRUE
1335	Terapia Intensiva Quirúrgica	ALCALOSIS RESPIRATORIA	MODERADA	PROBABLE	TRUE
1336	Terapia Intensiva Quirúrgica	ELECTROLITOS ANORMALES	MODERADA	PROBABLE	TRUE
1337	Terapia Intensiva Quirúrgica	RESPUESTA TERAPEUTICA DISMINUIDA	MODERADA	PROBABLE	TRUE
1338	Terapia Intensiva Quirúrgica	ELECTROLITOS ANORMALES	MODERADA	PROBABLE	TRUE
1339	Terapia Intensiva Quirúrgica	ELECTROLITOS ANORMALES	MODERADA	PROBABLE	TRUE
1340	Terapia Intensiva Quirúrgica	ALANINA AMINOTRANSFERASA AUMENTADA	MODERADA	PROBABLE	TRUE
1341	Terapia Intensiva Quirúrgica	LIPASA AUMENTADA	MODERADA	PROBABLE	TRUE
1342	Terapia Intensiva Quirúrgica	AMILASA DISMINUIDA	MODERADA	PROBABLE	TRUE
1343	Terapia Intensiva Quirúrgica	ELECTROLITOS ANORMALES	MODERADA	PROBABLE	TRUE
1344	Terapia Intensiva Quirúrgica	ELECTROLITOS ANORMALES	MODERADA	PROBABLE	TRUE
1345	Terapia Intensiva Quirúrgica	ELECTROLITOS ANORMALES	MODERADA	PROBABLE	TRUE
1346	Terapia Intensiva Quirúrgica	ELECTROLITOS ANORMALES	MODERADA	PROBABLE	TRUE
1347	Terapia Intensiva Quirúrgica	ELECTROLITOS ANORMALES	MODERADA	PROBABLE	TRUE
1348	Terapia Intensiva Quirúrgica	ELECTROLITOS ANORMALES	MODERADA	PROBABLE	TRUE
1349	Terapia Intensiva Quirúrgica	ELECTROLITOS ANORMALES	MODERADA	PROBABLE	TRUE
1350	Terapia Intensiva Quirúrgica	ELECTROLITOS ANORMALES	MODERADA	PROBABLE	TRUE
1351	Terapia Intensiva Quirúrgica	ELECTROLITOS ANORMALES	MODERADA	PROBABLE	TRUE
1352	Terapia Intensiva Quirúrgica	ELECTROLITOS ANORMALES	MODERADA	PROBABLE	TRUE
1353	Terapia Intensiva Quirúrgica	ELECTROLITOS ANORMALES	MODERADA	PROBABLE	TRUE
1354	Terapia Intensiva Quirúrgica	ELECTROLITOS ANORMALES	MODERADA	PROBABLE	TRUE
1355	Terapia Intensiva Quirúrgica	ELECTROLITOS ANORMALES	MODERADA	PROBABLE	TRUE
1356	Terapia Intensiva Quirúrgica	ERUPCION CUTANEA	MODERADA	PROBABLE	TRUE
1357	Terapia Intensiva Quirúrgica	RESPIRACION, DIFICULTAD	MODERADA	PROBABLE	TRUE
1358	Terapia Intensiva Quirúrgica	HIPOTENSION	MODERADA	PROBABLE	TRUE
1359	Oncología	NEUTROPENIA FEBRIL	MODERADA	PROBABLE	TRUE
1360	Oncología	NEUTROPENIA FEBRIL	MODERADA	PROBABLE	TRUE
1361	Oncología	NEUTROPENIA FEBRIL	MODERADA	PROBABLE	TRUE
1362	Oncología	NEUTROPENIA FEBRIL	MODERADA	PROBABLE	TRUE
1363	Oncología	TROMBOCITOPENIA	MODERADA	PROBABLE	TRUE
1364	Oncología	SEPSIS	MODERADA	PROBABLE	TRUE
1365	Oncología	NEUTROPENIA FEBRIL	MODERADA	PROBABLE	TRUE
1366	Oncología	NEUTROPENIA FEBRIL	MODERADA	PROBABLE	TRUE
1367	Oncología	NEUTROPENIA FEBRIL	MODERADA	PROBABLE	TRUE
1368	Oncología	NEUTROPENIA FEBRIL	MODERADA	PROBABLE	TRUE
1369	Oncología	NEUTROPENIA FEBRIL	MODERADA	PROBABLE	TRUE
1370	Oncología	NEUTROPENIA FEBRIL	MODERADA	PROBABLE	TRUE
1371	Oncología	NEUTROPENIA FEBRIL	MODERADA	PROBABLE	TRUE
1372	Oncología	NEUTROPENIA FEBRIL	MODERADA	PROBABLE	TRUE
1373	Oncología	NEUTROPENIA FEBRIL	MODERADA	PROBABLE	TRUE
1374	Oncología	SHOCK SEPTICO	MODERADA	PROBABLE	TRUE
1375	Oncología	NEUTROPENIA FEBRIL	MODERADA	PROBABLE	TRUE
1376	Oncología	NEUTROPENIA FEBRIL	MODERADA	PROBABLE	TRUE
1377	Oncología	NEUMONIA	MODERADA	PROBABLE	TRUE
1378	Oncología	NEUTROPENIA FEBRIL	MODERADA	PROBABLE	TRUE
1379	Oncología	NEUTROPENIA FEBRIL	MODERADA	PROBABLE	TRUE
1380	Oncología	NEUTROPENIA FEBRIL	MODERADA	PROBABLE	TRUE
1381	Oncología	NEUTROPENIA FEBRIL	MODERADA	PROBABLE	TRUE
1382	Oncología	SHOCK SEPTICO	MODERADA	PROBABLE	TRUE
1383	Oncología	NEUTROPENIA FEBRIL	MODERADA	PROBABLE	TRUE
1384	Oncología	SHOCK SEPTICO	MODERADA	PROBABLE	TRUE
1385	Oncología	NEUTROPENIA FEBRIL	MODERADA	PROBABLE	TRUE
1386	Oncología	NEUTROPENIA FEBRIL	MODERADA	PROBABLE	TRUE
1387	Oncología	NEUTROPENIA FEBRIL	MODERADA	PROBABLE	TRUE
1388	Oncología	NEUTROPENIA FEBRIL	MODERADA	PROBABLE	TRUE
1389	Oncología	NEUTROPENIA FEBRIL	MODERADA	PROBABLE	TRUE
1390	Oncología	NEUTROPENIA FEBRIL	MODERADA	PROBABLE	TRUE
1391	Oncología	SHOCK SEPTICO	MODERADA	PROBABLE	TRUE
1392	Oncología	NEUTROPENIA FEBRIL	MODERADA	PROBABLE	TRUE
1393	Oncología	NEUTROPENIA FEBRIL	MODERADA	PROBABLE	TRUE
1394	Oncología	NEUTROPENIA FEBRIL	MODERADA	PROBABLE	TRUE
1395	Oncología	NEUTROPENIA FEBRIL	MODERADA	PROBABLE	TRUE
1396	Oncología	NEUTROPENIA FEBRIL	MODERADA	PROBABLE	TRUE
1397	Oncología	NEUTROPENIA FEBRIL	MODERADA	PROBABLE	TRUE
1398	Oncología	NEUTROPENIA FEBRIL	MODERADA	PROBABLE	TRUE
1399	Oncología	PANCITOPENIA	MODERADA	PROBABLE	TRUE
1400	Oncología	SHOCK SEPTICO	MODERADA	PROBABLE	TRUE
1401	Oncología	PANCITOPENIA	MODERADA	PROBABLE	TRUE
1402	Oncología	NEUTROPENIA FEBRIL	MODERADA	PROBABLE	TRUE
1403	Oncología	PANCITOPENIA	MODERADA	PROBABLE	TRUE
1404	Oncología	NEUTROPENIA FEBRIL	MODERADA	PROBABLE	TRUE
1405	Oncología	NEUTROPENIA FEBRIL	MODERADA	PROBABLE	TRUE
1406	Oncología	NEUTROPENIA FEBRIL	MODERADA	PROBABLE	TRUE
1407	Oncología	NEUTROPENIA FEBRIL	MODERADA	PROBABLE	TRUE
1408	Oncología	NEUTROPENIA FEBRIL	MODERADA	PROBABLE	TRUE
1409	Oncología	SHOCK SEPTICO	MODERADA	PROBABLE	TRUE
1410	Oncología	NEUTROPENIA FEBRIL	MODERADA	PROBABLE	TRUE
1411	Oncología	NEUTROPENIA FEBRIL	MODERADA	PROBABLE	TRUE
1412	Oncología	NEUTROPENIA FEBRIL	MODERADA	PROBABLE	TRUE
1413	Oncología	NEUTROPENIA FEBRIL	MODERADA	PROBABLE	TRUE
1414	Oncología	NEUTROPENIA FEBRIL	MODERADA	PROBABLE	TRUE
1415	Oncología	NEUTROPENIA FEBRIL	MODERADA	PROBABLE	TRUE
1416	Oncología	PANCITOPENIA	MODERADA	PROBABLE	TRUE
1417	Oncología	NEUTROPENIA FEBRIL	MODERADA	PROBABLE	TRUE
1418	Oncología	PANCITOPENIA	MODERADA	PROBABLE	TRUE
1419	Oncología	NEUTROPENIA FEBRIL	MODERADA	PROBABLE	TRUE
1420	Oncología	NEUTROPENIA FEBRIL	MODERADA	PROBABLE	TRUE
1421	Oncología	SHOCK SEPTICO	MODERADA	PROBABLE	TRUE
1422	Oncología	NEUTROPENIA FEBRIL	MODERADA	PROBABLE	TRUE
1423	Oncología	NEUTROPENIA FEBRIL	MODERADA	PROBABLE	TRUE
1424	Oncología	PANCITOPENIA	MODERADA	PROBABLE	TRUE
1425	Oncología	MUCOSITIS SE	MODERADA	PROBABLE	TRUE
1426	Oncología	NEUTROPENIA FEBRIL	MODERADA	PROBABLE	TRUE
1427	Oncología	INFECCION	MODERADA	PROBABLE	TRUE
1428	Oncología	PANCITOPENIA	MODERADA	PROBABLE	TRUE
1429	Oncología	SHOCK SEPTICO	MODERADA	PROBABLE	TRUE
1430	Oncología	NEUTROPENIA FEBRIL	MODERADA	PROBABLE	TRUE
1431	Oncología	NEUTROPENIA FEBRIL	MODERADA	PROBABLE	TRUE
1432	Oncología	NEUTROPENIA FEBRIL	MODERADA	PROBABLE	TRUE
1433	Oncología	NEUTROPENIA FEBRIL	MODERADA	PROBABLE	TRUE
1434	Oncología	NEUTROPENIA FEBRIL	MODERADA	PROBABLE	TRUE
1435	Oncología	NEUTROPENIA FEBRIL	MODERADA	PROBABLE	TRUE
1436	Oncología	NEUTROPENIA FEBRIL	MODERADA	PROBABLE	TRUE
1437	Oncología	NEUTROPENIA FEBRIL	MODERADA	PROBABLE	TRUE
1438	Oncología	NEUTROPENIA FEBRIL	MODERADA	PROBABLE	TRUE
1439	Oncología	NEUTROPENIA FEBRIL	MODERADA	PROBABLE	TRUE
1440	Oncología	DIARREA	MODERADA	PROBABLE	TRUE
1441	Oncología	NEUTROPENIA FEBRIL	MODERADA	PROBABLE	TRUE
1442	Oncología	NEUTROPENIA FEBRIL	MODERADA	PROBABLE	TRUE
1443	Oncología	NEUTROPENIA FEBRIL	MODERADA	PROBABLE	TRUE
1444	Oncología	NEUTROPENIA FEBRIL	MODERADA	PROBABLE	TRUE
1445	Oncología	PANCITOPENIA	MODERADA	PROBABLE	TRUE
1446	Oncología	NEUTROPENIA FEBRIL	MODERADA	PROBABLE	TRUE
1447	Oncología	NEUTROPENIA FEBRIL	MODERADA	PROBABLE	TRUE
1448	Oncología	SEPSIS	MODERADA	PROBABLE	TRUE
1449	Oncología	NEUTROPENIA FEBRIL	MODERADA	PROBABLE	TRUE
1450	Oncología	NEUTROPENIA FEBRIL	MODERADA	PROBABLE	TRUE
1451	Oncología	NEUTROPENIA FEBRIL	MODERADA	PROBABLE	TRUE
1452	Oncología	NEUTROPENIA FEBRIL	MODERADA	PROBABLE	TRUE
1453	Oncología	PANCITOPENIA	MODERADA	PROBABLE	TRUE
1454	Oncología	PANCITOPENIA	MODERADA	PROBABLE	TRUE
1455	Oncología	NEUTROPENIA FEBRIL	MODERADA	PROBABLE	TRUE
1456	Oncología	NEUTROPENIA FEBRIL	MODERADA	PROBABLE	TRUE
1457	Oncología	PANCREATITIS	MODERADA	PROBABLE	TRUE
1458	Oncología	NEUTROPENIA FEBRIL	MODERADA	PROBABLE	TRUE
1459	Oncología	NEUTROPENIA FEBRIL	MODERADA	PROBABLE	TRUE
1460	Oncología	NEUTROPENIA FEBRIL	MODERADA	PROBABLE	TRUE
1461	Oncología	NEUTROPENIA FEBRIL	MODERADA	PROBABLE	TRUE
1462	Oncología	NEUTROPENIA FEBRIL	MODERADA	PROBABLE	TRUE
1463	Oncología	PANCITOPENIA	MODERADA	PROBABLE	TRUE
1464	Oncología	NEUTROPENIA FEBRIL	MODERADA	PROBABLE	TRUE
1465	Oncología	PANCITOPENIA	MODERADA	PROBABLE	TRUE
1466	Oncología	NEUTROPENIA FEBRIL	MODERADA	PROBABLE	TRUE
1467	Oncología	NEUTROPENIA FEBRIL	MODERADA	PROBABLE	TRUE
1468	Oncología	NEUTROPENIA FEBRIL	MODERADA	PROBABLE	TRUE
1469	Oncología	PANCITOPENIA	MODERADA	PROBABLE	TRUE
1470	Oncología	PANCITOPENIA	MODERADA	PROBABLE	TRUE
1471	Oncología	NEUTROPENIA FEBRIL	MODERADA	PROBABLE	TRUE
1472	Oncología	NEUTROPENIA FEBRIL	MODERADA	PROBABLE	TRUE
1473	Oncología	PANCITOPENIA	MODERADA	PROBABLE	TRUE
1474	Oncología	NEUTROPENIA FEBRIL	MODERADA	PROBABLE	TRUE
1475	Oncología	NEUTROPENIA FEBRIL	MODERADA	PROBABLE	TRUE
1476	Oncología	PANCITOPENIA	MODERADA	PROBABLE	TRUE
1477	Oncología	PANCITOPENIA	MODERADA	PROBABLE	TRUE
1478	Oncología	NEUTROPENIA FEBRIL	MODERADA	PROBABLE	TRUE
1479	Oncología	NEUTROPENIA FEBRIL	MODERADA	PROBABLE	TRUE
1480	Oncología	NEUTROPENIA FEBRIL	MODERADA	PROBABLE	TRUE
1481	Oncología	NEUTROPENIA FEBRIL	MODERADA	PROBABLE	TRUE
1482	Oncología	PANCITOPENIA	MODERADA	PROBABLE	TRUE
1483	Oncología	NEUTROPENIA FEBRIL	MODERADA	PROBABLE	TRUE
1484	Oncología	NEUTROPENIA FEBRIL	MODERADA	PROBABLE	TRUE
1485	Oncología	NEUTROPENIA FEBRIL	MODERADA	PROBABLE	TRUE
1486	Oncología	SHOCK SEPTICO	MODERADA	PROBABLE	TRUE
1487	Oncología	NEUTROPENIA FEBRIL	MODERADA	PROBABLE	TRUE
1488	Oncología	NEUTROPENIA FEBRIL	MODERADA	PROBABLE	TRUE
1489	Oncología	SEPSIS	MODERADA	PROBABLE	TRUE
1490	Oncología	TAQUICARDIA	MODERADA	PROBABLE	TRUE
1491	Oncología	NEUTROPENIA FEBRIL	MODERADA	PROBABLE	TRUE
1492	Oncología	NEUTROPENIA FEBRIL	MODERADA	PROBABLE	TRUE
1493	Oncología	NEUTROPENIA FEBRIL	MODERADA	PROBABLE	TRUE
1494	Oncología	NEUTROPENIA FEBRIL	MODERADA	PROBABLE	TRUE
1495	Oncología	SEPSIS	MODERADA	PROBABLE	TRUE
1496	Oncología	NEUTROPENIA FEBRIL	MODERADA	PROBABLE	TRUE
1497	Oncología	PANCITOPENIA	MODERADA	PROBABLE	TRUE
1498	Oncología	NEUTROPENIA FEBRIL	MODERADA	PROBABLE	TRUE
1499	Oncología	PANCITOPENIA	MODERADA	PROBABLE	TRUE
1500	Oncología	NEUTROPENIA FEBRIL	MODERADA	PROBABLE	TRUE
1501	Oncología	SHOCK SEPTICO	MODERADA	PROBABLE	TRUE
1502	Oncología	NEUTROPENIA FEBRIL	MODERADA	PROBABLE	TRUE
1503	Oncología	NEUTROPENIA FEBRIL	MODERADA	PROBABLE	TRUE
1504	Oncología	NEUTROPENIA FEBRIL	MODERADA	PROBABLE	TRUE
1505	Oncología	NEUTROPENIA FEBRIL	MODERADA	PROBABLE	TRUE
1506	Oncología	NEUTROPENIA FEBRIL	MODERADA	PROBABLE	TRUE
1507	Oncología	SHOCK SEPTICO	MODERADA	PROBABLE	TRUE
1508	Oncología	MUCOSITIS SE	MODERADA	PROBABLE	TRUE
1509	Oncología	NEUTROPENIA FEBRIL	MODERADA	PROBABLE	TRUE
1510	Oncología	SEPSIS	MODERADA	PROBABLE	TRUE
1511	Oncología	NEUTROPENIA FEBRIL	MODERADA	PROBABLE	TRUE
1512	Oncología	SEPSIS	MODERADA	PROBABLE	TRUE
1513	Oncología	NEUTROPENIA FEBRIL	MODERADA	PROBABLE	TRUE
1514	Oncología	NEUTROPENIA FEBRIL	MODERADA	PROBABLE	TRUE
1515	Oncología	SHOCK SEPTICO	MODERADA	PROBABLE	TRUE
1516	Oncología	NEUTROPENIA FEBRIL	MODERADA	PROBABLE	TRUE
1517	Oncología	NEUTROPENIA FEBRIL	MODERADA	PROBABLE	TRUE
1518	Oncología	NEUTROPENIA FEBRIL	MODERADA	PROBABLE	TRUE
1519	Oncología	NEUTROPENIA FEBRIL	MODERADA	PROBABLE	TRUE
1520	Oncología	SEPSIS	MODERADA	PROBABLE	TRUE
1521	Oncología	NEUTROPENIA FEBRIL	MODERADA	PROBABLE	TRUE
1522	Oncología	NEUTROPENIA FEBRIL	MODERADA	PROBABLE	TRUE
1523	Oncología	NEUTROPENIA FEBRIL	MODERADA	PROBABLE	TRUE
1524	Oncología	NEUTROPENIA FEBRIL	MODERADA	PROBABLE	TRUE
1525	Oncología	COLITIS NEUTROPENICA	MODERADA	PROBABLE	TRUE
1526	Oncología	NEUTROPENIA FEBRIL	MODERADA	PROBABLE	TRUE
1527	Oncología	ANEMIA	MODERADA	PROBABLE	TRUE
1528	Oncología	NEUTROPENIA FEBRIL	MODERADA	PROBABLE	TRUE
1529	Oncología	SHOCK SEPTICO	MODERADA	PROBABLE	TRUE
1530	Oncología	NEUTROPENIA FEBRIL	MODERADA	PROBABLE	TRUE
1531	Oncología	NEUTROPENIA FEBRIL	MODERADA	PROBABLE	TRUE
1532	Oncología	NEUTROPENIA FEBRIL	MODERADA	PROBABLE	TRUE
1533	Oncología	NEUTROPENIA FEBRIL	MODERADA	PROBABLE	TRUE
1534	Oncología	NEUTROPENIA FEBRIL	MODERADA	PROBABLE	TRUE
1535	Oncología	SEPSIS	MODERADA	PROBABLE	TRUE
1536	Oncología	NEUTROPENIA FEBRIL	MODERADA	PROBABLE	TRUE
1537	Oncología	NEUTROPENIA FEBRIL	MODERADA	PROBABLE	TRUE
1538	Oncología	NEUTROPENIA FEBRIL	MODERADA	PROBABLE	TRUE
1539	Oncología	NEUTROPENIA FEBRIL	MODERADA	PROBABLE	TRUE
1540	Oncología	VOMITOS	MODERADA	PROBABLE	TRUE
1541	Oncología	NEUTROPENIA FEBRIL	MODERADA	PROBABLE	TRUE
1542	Oncología	NEUTROPENIA FEBRIL	MODERADA	PROBABLE	TRUE
1543	Oncología	NEUTROPENIA FEBRIL	MODERADA	PROBABLE	TRUE
1544	Oncología	NEUTROPENIA FEBRIL	MODERADA	PROBABLE	TRUE
1545	Oncología	NEUTROPENIA FEBRIL	MODERADA	PROBABLE	TRUE
1546	Oncología	NEUTROPENIA FEBRIL	MODERADA	PROBABLE	TRUE
1547	Oncología	DIARREA	MODERADA	PROBABLE	TRUE
1548	Oncología	NEUTROPENIA FEBRIL	MODERADA	PROBABLE	TRUE
1549	Oncología	NEUTROPENIA FEBRIL	MODERADA	PROBABLE	TRUE
1550	Oncología	TROMBOCITOPENIA	MODERADA	PROBABLE	TRUE
1551	Oncología	NEUTROPENIA FEBRIL	MODERADA	PROBABLE	TRUE
1552	Oncología	TROMBOCITOPENIA	MODERADA	PROBABLE	TRUE
1553	Oncología	PANCITOPENIA	MODERADA	PROBABLE	TRUE
1554	Oncología	NEUTROPENIA FEBRIL	MODERADA	PROBABLE	TRUE
1555	Oncología	NEUTROPENIA FEBRIL	MODERADA	PROBABLE	TRUE
1556	Oncología	NEUTROPENIA FEBRIL	MODERADA	PROBABLE	TRUE
1557	Oncología	NEUTROPENIA FEBRIL	MODERADA	PROBABLE	TRUE
1558	Oncología	NEUTROPENIA FEBRIL	MODERADA	PROBABLE	TRUE
1559	Oncología	NEUTROPENIA FEBRIL	MODERADA	PROBABLE	TRUE
1560	Oncología	NEUTROPENIA FEBRIL	MODERADA	PROBABLE	TRUE
1561	Oncología	SEPSIS	MODERADA	PROBABLE	TRUE
1562	Oncología	INFECCION	MODERADA	PROBABLE	TRUE
1563	Oncología	NEUTROPENIA FEBRIL	MODERADA	PROBABLE	TRUE
1564	Oncología	NEUTROPENIA FEBRIL	MODERADA	PROBABLE	TRUE
1565	Oncología	NEUTROPENIA FEBRIL	MODERADA	PROBABLE	TRUE
1566	Oncología	NEUTROPENIA FEBRIL	MODERADA	PROBABLE	TRUE
1567	Oncología	NEUTROPENIA FEBRIL	MODERADA	PROBABLE	TRUE
1568	Oncología	NEUTROPENIA FEBRIL	MODERADA	PROBABLE	TRUE
1569	Oncología	NEUTROPENIA FEBRIL	MODERADA	PROBABLE	TRUE
1570	Oncología	NEUTROPENIA FEBRIL	MODERADA	PROBABLE	TRUE
1571	Oncología	SEPSIS	MODERADA	PROBABLE	TRUE
1572	Oncología	NEUTROPENIA FEBRIL	MODERADA	PROBABLE	TRUE
1573	Oncología	NEUTROPENIA FEBRIL	MODERADA	PROBABLE	TRUE
1574	Oncología	NEUTROPENIA FEBRIL	MODERADA	PROBABLE	TRUE
1575	Oncología	NEUTROPENIA FEBRIL	MODERADA	PROBABLE	TRUE
1576	Oncología	SEPSIS	MODERADA	PROBABLE	TRUE
1577	Oncología	NEUTROPENIA FEBRIL	MODERADA	PROBABLE	TRUE
1578	Oncología	NEUTROPENIA FEBRIL	MODERADA	PROBABLE	TRUE
1579	Oncología	NEUTROPENIA FEBRIL	MODERADA	PROBABLE	TRUE
1580	Oncología	NEUTROPENIA FEBRIL	MODERADA	PROBABLE	TRUE
1581	Oncología	PANCITOPENIA	MODERADA	PROBABLE	TRUE
1582	Oncología	NEUTROPENIA FEBRIL	MODERADA	PROBABLE	TRUE
1583	Oncología	PANCITOPENIA	MODERADA	PROBABLE	TRUE
1584	Oncología	SHOCK SEPTICO	MODERADA	PROBABLE	TRUE
1585	Oncología	ANEMIA	MODERADA	PROBABLE	TRUE
1586	Oncología	DESHIDRATACION	MODERADA	PROBABLE	TRUE
1587	Oncología	NEUTROPENIA FEBRIL	MODERADA	PROBABLE	TRUE
1588	Oncología	NEUTROPENIA FEBRIL	MODERADA	PROBABLE	TRUE
1589	Oncología	SHOCK SEPTICO	MODERADA	PROBABLE	TRUE
1590	Oncología	NEUTROPENIA FEBRIL	MODERADA	PROBABLE	TRUE
1591	Oncología	MUCOSITIS SE	MODERADA	PROBABLE	TRUE
1592	Oncología	NEUTROPENIA FEBRIL	MODERADA	PROBABLE	TRUE
1593	Oncología	NEUTROPENIA FEBRIL	MODERADA	PROBABLE	TRUE
1594	Oncología	SEPSIS	MODERADA	PROBABLE	TRUE
1595	Oncología	PANCITOPENIA	MODERADA	PROBABLE	TRUE
1596	Oncología	PANCITOPENIA	MODERADA	PROBABLE	TRUE
1597	Oncología	NEUTROPENIA FEBRIL	MODERADA	PROBABLE	TRUE
1598	Oncología	NEUTROPENIA FEBRIL	MODERADA	PROBABLE	TRUE
1599	Oncología	NEUTROPENIA FEBRIL	MODERADA	PROBABLE	TRUE
1600	Oncología	NEUTROPENIA FEBRIL	MODERADA	PROBABLE	TRUE
1601	Oncología	NEUTROPENIA FEBRIL	MODERADA	PROBABLE	TRUE
1602	Oncología	NEUTROPENIA FEBRIL	MODERADA	PROBABLE	TRUE
1603	Oncología	NEUTROPENIA FEBRIL	MODERADA	PROBABLE	TRUE
1604	Terapia Intensiva Pediatrica	SHOCK SEPTICO	MODERADA	PROBABLE	TRUE
1605	Neonatología	NEFROCALCINOSIS	MODERADA	PROBABLE	TRUE
1606	Oncología	INSUFICIENCIA RENAL AGUDA	MODERADA	PROBABLE	TRUE
1607	Oncología	COLITIS NEUTROPENICA	MODERADA	PROBABLE	TRUE
1608	Oncología	SHOCK SEPTICO	MODERADA	PROBABLE	TRUE
1609	Oncología	PERITONITIS	MODERADA	PROBABLE	TRUE
1610	Oncología	ANGIOEDEMA	MODERADA	PROBABLE	TRUE
1611	Oncología	RESPIRACION, DIFICULTAD	MODERADA	PROBABLE	TRUE
1612	Oncología	PANCREATITIS	MODERADA	PROBABLE	TRUE
1613	Oncología	PANCREATITIS	MODERADA	PROBABLE	TRUE
1614	Oncología	SHOCK SEPTICO	MODERADA	PROBABLE	TRUE
1615	Oncología	NEUTROPENIA FEBRIL	MODERADA	PROBABLE	TRUE
1616	Oncología	SHOCK SEPTICO	MODERADA	PROBABLE	TRUE
1617	Oncología	SHOCK SEPTICO	MODERADA	PROBABLE	TRUE
1618	Oncología	NEUTROPENIA FEBRIL	MODERADA	PROBABLE	TRUE
1619	Oncología	INSUFICIENCIA RENAL AGUDA	MODERADA	PROBABLE	TRUE
1620	Oncología	ENZIMAS HEPATICAS AUMENTADAS	MODERADA	PROBABLE	TRUE
1621	Oncología	PANCITOPENIA	MODERADA	PROBABLE	TRUE
1622	Urgencias	INSUFICIENCIA RENAL CRONICA	MODERADA	PROBABLE	TRUE
1623	Terapia Intensiva Quirúrgica	ELECTROLITOS ANORMALES	MODERADA	PROBABLE	TRUE
1624	Oncología	NEUTROPENIA FEBRIL	MODERADA	PROBABLE	TRUE
1625	Oncología	SEPSIS	MODERADA	PROBABLE	TRUE
1626	Oncología	SEPSIS	MODERADA	PROBABLE	TRUE
1627	Oncología	NEUTROPENIA FEBRIL	MODERADA	PROBABLE	TRUE
1628	Oncología	VARICELA	MODERADA	PROBABLE	TRUE
1629	Oncología	FIEBRE	MODERADA	PROBABLE	TRUE
1630	Oncología	MUCOSITIS SE	MODERADA	PROBABLE	TRUE
1631	Oncología	PANCITOPENIA	MODERADA	PROBABLE	TRUE
1632	Oncología	SHOCK SEPTICO	MODERADA	PROBABLE	TRUE
1633	Oncología	NEUTROPENIA FEBRIL	MODERADA	PROBABLE	TRUE
1634	Terapia Intensiva Quirúrgica	HEMORRAGIA PULMONAR	MODERADA	PROBABLE	TRUE
1635	Oncología	NEUTROPENIA FEBRIL	MODERADA	PROBABLE	TRUE
1636	Oncología	PANCREATITIS	MODERADA	PROBABLE	TRUE
1637	Oncología	DIARREA	MODERADA	PROBABLE	TRUE
1638	Oncología	SHOCK SEPTICO	MODERADA	PROBABLE	TRUE
1639	Oncología	SHOCK SEPTICO	MODERADA	PROBABLE	TRUE
1640	Oncología	NEUTROPENIA FEBRIL	MODERADA	PROBABLE	TRUE
1641	Oncología	SHOCK SEPTICO	MODERADA	PROBABLE	TRUE
1642	Oncología	SHOCK SEPTICO	MODERADA	PROBABLE	TRUE
1643	Oncología	FALLO CARDIORRESPIRATORIO	MODERADA	PROBABLE	TRUE
1644	Oncología	FALLO MULTIORGANICO	MODERADA	PROBABLE	TRUE
1645	Oncología	CREATININA EN SANGRE AUMENTADA	MODERADA	PROBABLE	TRUE
1646	Oncología	NEUTROPENIA FEBRIL	MODERADA	PROBABLE	TRUE
1647	Oncología	NEUTROPENIA FEBRIL	MODERADA	PROBABLE	TRUE
1648	Oncología	SEPSIS	MODERADA	PROBABLE	TRUE
1649	Oncología	NEUTROPENIA FEBRIL	MODERADA	PROBABLE	TRUE
1650	Oncología	SHOCK SEPTICO	MODERADA	PROBABLE	TRUE
1651	Oncología	NEUTROPENIA FEBRIL	MODERADA	PROBABLE	TRUE
1652	Oncología	SEPSIS	MODERADA	PROBABLE	TRUE
1653	Terapia Intensiva Pediatrica	ELECTROLITOS ANORMALES	MODERADA	PROBABLE	TRUE
1654	Terapia Intensiva Pediatrica	ELECTROLITOS ANORMALES	MODERADA	PROBABLE	TRUE
1655	Terapia Intensiva Pediatrica	ELECTROLITOS ANORMALES	MODERADA	PROBABLE	TRUE
1656	Terapia Intensiva Pediatrica	ELECTROLITOS ANORMALES	MODERADA	PROBABLE	TRUE
1657	Terapia Intensiva Pediatrica	ELECTROLITOS ANORMALES	MODERADA	PROBABLE	TRUE
1658	Terapia Intensiva Pediatrica	NEUTROPENIA FEBRIL	MODERADA	PROBABLE	TRUE
1659	Terapia Intensiva Pediatrica	ELECTROLITOS ANORMALES	MODERADA	PROBABLE	TRUE
1660	Terapia Intensiva Quirúrgica	ALCALOSIS RESPIRATORIA	MODERADA	PROBABLE	TRUE
1661	Terapia Intensiva Quirúrgica	ELECTROLITOS ANORMALES	MODERADA	PROBABLE	TRUE
1662	Terapia Intensiva Quirúrgica	ELECTROLITOS ANORMALES	MODERADA	PROBABLE	TRUE
1663	Terapia Intensiva Quirúrgica	ELECTROLITOS ANORMALES	MODERADA	PROBABLE	TRUE
1664	Terapia Intensiva Quirúrgica	ELECTROLITOS ANORMALES	MODERADA	PROBABLE	TRUE
1665	Terapia Intensiva Quirúrgica	ELECTROLITOS ANORMALES	MODERADA	PROBABLE	TRUE
1666	Terapia Intensiva Quirúrgica	ELECTROLITOS ANORMALES	MODERADA	PROBABLE	TRUE
1667	Terapia Intensiva Quirúrgica	ELECTROLITOS ANORMALES	MODERADA	PROBABLE	TRUE
1668	Terapia Intensiva Quirúrgica	HIPERGLUCEMIA	MODERADA	PROBABLE	TRUE
1669	Terapia Intensiva Quirúrgica	ALANINA AMINOTRANSFERASA AUMENTADA	MODERADA	PROBABLE	TRUE
1670	Terapia Intensiva Quirúrgica	FIEBRE	MODERADA	PROBABLE	TRUE
1671	Terapia Intensiva Quirúrgica	HIPERGLUCEMIA	MODERADA	PROBABLE	TRUE
1672	Terapia Intensiva Quirúrgica	TROMBOCITOPENIA	MODERADA	PROBABLE	TRUE
1673	Terapia Intensiva Quirúrgica	INSUFICIENCIA RENAL AGUDA	MODERADA	PROBABLE	TRUE
1674	Terapia Intensiva Quirúrgica	OLIGURIA	MODERADA	PROBABLE	TRUE
1675	Terapia Intensiva Quirúrgica	ELECTROLITOS ANORMALES	MODERADA	PROBABLE	TRUE
1676	Terapia Intensiva Quirúrgica	DIABETES INSIPIDA	MODERADA	PROBABLE	TRUE
1677	Terapia Intensiva Quirúrgica	ELECTROLITOS ANORMALES	MODERADA	PROBABLE	TRUE
1678	Terapia Intensiva Quirúrgica	PANCREATITIS	MODERADA	PROBABLE	TRUE
1679	Terapia Intensiva Quirúrgica	HIPOTENSION	MODERADA	PROBABLE	TRUE
1680	Oncología	NEUTROPENIA FEBRIL	MODERADA	PROBABLE	TRUE
1681	Terapia Intensiva Quirúrgica	ELECTROLITOS ANORMALES	MODERADA	PROBABLE	TRUE
1682	Terapia Intensiva Quirúrgica	ALCALOSIS METABOLICA	MODERADA	PROBABLE	TRUE
1683	Nefrología	INFECCION VIRICA	MODERADA	PROBABLE	TRUE
1684	Nefrología	INFECCION VIRICA	MODERADA	PROBABLE	TRUE
1685	Nefrología	INFECCION	MODERADA	PROBABLE	TRUE
1686	Nefrología	INFECCION VIRICA	MODERADA	PROBABLE	TRUE
1687	Nefrología	INFECCION VIRICA	MODERADA	PROBABLE	TRUE
1688	Terapia Intensiva Pediatrica	ELECTROLITOS ANORMALES	MODERADA	PROBABLE	TRUE
1689	Terapia Intensiva Pediatrica	ELECTROLITOS ANORMALES	MODERADA	PROBABLE	TRUE
1690	Terapia Intensiva Pediatrica	ELECTROLITOS ANORMALES	MODERADA	PROBABLE	TRUE
1691	Terapia Intensiva Pediatrica	ELECTROLITOS ANORMALES	MODERADA	PROBABLE	TRUE
1692	Terapia Intensiva Pediatrica	ELECTROLITOS ANORMALES	MODERADA	PROBABLE	TRUE
1693	Terapia Intensiva Pediatrica	ELECTROLITOS ANORMALES	MODERADA	PROBABLE	TRUE
1694	Neonatología	HIPERTENSION	SEVERA	PROBABLE	TRUE
1695	Oncología	EFECTO DEL FARMACO, AUMENTADO	SEVERA	PROBABLE	TRUE
1696	Oncología	PANCREATITIS	SEVERA	PROBABLE	TRUE
1697	Oncología	SHOCK SEPTICO	SEVERA	PROBABLE	TRUE
1698	Oncología	PANCREATITIS	SEVERA	PROBABLE	TRUE
1699	Oncología	NEUMONIA	SEVERA	PROBABLE	TRUE
1700	Oncología	SEPSIS	SEVERA	PROBABLE	TRUE
1701	Oncología	PANCREATITIS	SEVERA	PROBABLE	TRUE
1702	Oncología	SHOCK SEPTICO	SEVERA	PROBABLE	TRUE
1703	Oncología	NEUTROPENIA FEBRIL	SEVERA	PROBABLE	TRUE
1704	Oncología	SEPSIS	SEVERA	PROBABLE	TRUE
1705	Oncología	NEUTROPENIA FEBRIL	SEVERA	PROBABLE	TRUE
1706	Oncología	SEPSIS	SEVERA	PROBABLE	TRUE
1707	Oncología	NEUTROPENIA FEBRIL	SEVERA	PROBABLE	TRUE
1708	Oncología	ANEMIA	SEVERA	PROBABLE	TRUE
1709	Oncología	SHOCK SEPTICO	SEVERA	PROBABLE	TRUE
1710	Oncología	NEUTROPENIA FEBRIL	SEVERA	PROBABLE	TRUE
1711	Oncología	SEPSIS	SEVERA	PROBABLE	TRUE
1712	Oncología	NEUTROPENIA FEBRIL	SEVERA	PROBABLE	TRUE
1713	Oncología	SHOCK SEPTICO	SEVERA	PROBABLE	TRUE
1714	Oncología	SEPSIS	SEVERA	PROBABLE	TRUE
1715	Oncología	NEUTROPENIA FEBRIL	SEVERA	PROBABLE	TRUE
1716	Oncología	SEPSIS	SEVERA	PROBABLE	TRUE
1717	Oncología	NEUROPATIA	SEVERA	PROBABLE	TRUE
1718	Oncología	SEPSIS	SEVERA	PROBABLE	TRUE
1719	Oncología	SEPSIS	SEVERA	PROBABLE	TRUE
1720	Oncología	SEPSIS	SEVERA	PROBABLE	TRUE
1721	Oncología	SEPSIS	SEVERA	PROBABLE	TRUE
1722	Oncología	SHOCK SEPTICO	SEVERA	PROBABLE	TRUE
1723	Oncología	CONVULSIONES	SEVERA	PROBABLE	TRUE
1724	Oncología	NEUTROPENIA FEBRIL	SEVERA	PROBABLE	TRUE
1725	Urgencias	NEUTROPENIA FEBRIL	SEVERA	PROBABLE	TRUE
1726	Terapia Intensiva Pediatrica	NEUTROPENIA FEBRIL	SEVERA	PROBABLE	TRUE
1727	Terapia Intensiva Pediatrica	TROMBOCITOPENIA	SEVERA	PROBABLE	TRUE
1728	Terapia Intensiva Pediatrica	SEPSIS	SEVERA	PROBABLE	TRUE
1729	Oncología	NEUTROPENIA FEBRIL	SEVERA	PROBABLE	TRUE
1730	Oncología	NEUTROPENIA FEBRIL	SEVERA	PROBABLE	TRUE
1731	Oncología	NEUTROPENIA FEBRIL	SEVERA	PROBABLE	TRUE
1732	Oncología	SHOCK SEPTICO	SEVERA	PROBABLE	TRUE
1733	Oncología	NEUTROPENIA FEBRIL	SEVERA	PROBABLE	TRUE
1734	Oncología	SEPSIS	SEVERA	PROBABLE	TRUE
1735	Oncología	NEUTROPENIA FEBRIL	SEVERA	PROBABLE	TRUE
1736	Oncología	NEUTROPENIA FEBRIL	SEVERA	PROBABLE	TRUE
1737	Oncología	NEUTROPENIA FEBRIL	SEVERA	PROBABLE	TRUE
1738	Oncología	NEUTROPENIA FEBRIL	SEVERA	PROBABLE	TRUE
1739	Oncología	NEUTROPENIA FEBRIL	SEVERA	PROBABLE	TRUE
1740	Oncología	NEUTROPENIA FEBRIL	SEVERA	PROBABLE	TRUE
1741	Oncología	NEUTROPENIA FEBRIL	SEVERA	PROBABLE	TRUE
1742	Oncología	NEUTROPENIA FEBRIL	SEVERA	PROBABLE	TRUE
1743	Oncología	NEUTROPENIA FEBRIL	SEVERA	PROBABLE	TRUE
1744	Oncología	NEUTROPENIA FEBRIL	SEVERA	PROBABLE	TRUE
1745	Oncología	NEUTROPENIA FEBRIL	SEVERA	PROBABLE	TRUE
1746	Oncología	NEUTROPENIA FEBRIL	SEVERA	PROBABLE	TRUE
1747	Oncología	NEUTROPENIA FEBRIL	SEVERA	PROBABLE	TRUE
1748	Oncología	SHOCK SEPTICO	SEVERA	PROBABLE	TRUE
1749	Oncología	NEUTROPENIA FEBRIL	SEVERA	PROBABLE	TRUE
1750	Oncología	NEUTROPENIA FEBRIL	SEVERA	PROBABLE	TRUE
1751	Oncología	NEUTROPENIA FEBRIL	SEVERA	PROBABLE	TRUE
1752	Oncología	NEUTROPENIA FEBRIL	SEVERA	PROBABLE	TRUE
1753	Oncología	NEUTROPENIA FEBRIL	SEVERA	PROBABLE	TRUE
1754	Oncología	SHOCK SEPTICO	SEVERA	PROBABLE	TRUE
1755	Oncología	NEUTROPENIA FEBRIL	SEVERA	PROBABLE	TRUE
1756	Oncología	NEUTROPENIA FEBRIL	SEVERA	PROBABLE	TRUE
1757	Oncología	NEUTROPENIA FEBRIL	SEVERA	PROBABLE	TRUE
1758	Oncología	NEUTROPENIA FEBRIL	SEVERA	PROBABLE	TRUE
1759	Oncología	SEPSIS	SEVERA	PROBABLE	TRUE
1760	Oncología	MUCOSITIS SE	SEVERA	PROBABLE	TRUE
1761	Oncología	NEUTROPENIA FEBRIL	SEVERA	PROBABLE	TRUE
1762	Oncología	EPISTAXIS	SEVERA	PROBABLE	TRUE
1763	Oncología	NEUTROPENIA FEBRIL	SEVERA	PROBABLE	TRUE
1764	Oncología	NEUTROPENIA FEBRIL	SEVERA	PROBABLE	TRUE
1765	Oncología	NEUTROPENIA FEBRIL	SEVERA	PROBABLE	TRUE
1766	Oncología	SHOCK SEPTICO	SEVERA	PROBABLE	TRUE
1767	Oncología	NEUTROPENIA FEBRIL	SEVERA	PROBABLE	TRUE
1768	Oncología	SEPSIS	SEVERA	PROBABLE	TRUE
1769	Oncología	SHOCK SEPTICO	SEVERA	PROBABLE	TRUE
1770	Oncología	SEPSIS	SEVERA	PROBABLE	TRUE
1771	Oncología	VOMITOS	SEVERA	PROBABLE	TRUE
1772	Oncología	PANCITOPENIA	SEVERA	PROBABLE	TRUE
1773	Oncología	SEPSIS	SEVERA	PROBABLE	TRUE
1774	Oncología	PANCITOPENIA	SEVERA	PROBABLE	TRUE
1775	Oncología	NEUMONIA	SEVERA	PROBABLE	TRUE
1776	Oncología	PANCITOPENIA	SEVERA	PROBABLE	TRUE
1777	Oncología	NEUTROPENIA FEBRIL	SEVERA	PROBABLE	TRUE
1778	Oncología	NEUTROPENIA FEBRIL	SEVERA	PROBABLE	TRUE
1779	Oncología	NEUTROPENIA FEBRIL	SEVERA	PROBABLE	TRUE
1780	Oncología	PANCITOPENIA	SEVERA	PROBABLE	TRUE
1781	Oncología	NEUTROPENIA FEBRIL	SEVERA	PROBABLE	TRUE
1782	Terapia Intensiva Pediatrica	NEUTROPENIA FEBRIL	SEVERA	PROBABLE	TRUE
1783	Terapia Intensiva Pediatrica	PANCREATITIS	SEVERA	PROBABLE	TRUE
1784	Terapia Intensiva Pediatrica	PANCITOPENIA	SEVERA	PROBABLE	TRUE
1785	Oncología	PANCREATITIS	SEVERA	PROBABLE	TRUE
1786	Oncología	COLITIS NEUTROPENICA	SEVERA	PROBABLE	TRUE
1787	Oncología	SHOCK SEPTICO	SEVERA	PROBABLE	TRUE
1788	Oncología	NEUTROPENIA FEBRIL	SEVERA	PROBABLE	TRUE
1789	Oncología	NEUTROPENIA FEBRIL	SEVERA	PROBABLE	TRUE
1790	Oncología	SHOCK SEPTICO	SEVERA	PROBABLE	TRUE
1791	Oncología	PANCREATITIS	SEVERA	PROBABLE	TRUE
1792	Oncología	NEUTROPENIA FEBRIL	SEVERA	PROBABLE	TRUE
1793	Oncología	HEMORRAGIA SE	SEVERA	PROBABLE	TRUE
1794	Oncología	SHOCK SEPTICO	SEVERA	PROBABLE	TRUE
1795	Terapia Intensiva Quirúrgica	SINDROME DE RETIRADA A FARMACOS	SEVERA	PROBABLE	TRUE
1796	Infectología	ELECTROLITOS ANORMALES	LEVE	POSIBLE	FALSE
1797	Terapia Intensiva Pediatrica	ELECTROLITOS ANORMALES	MODERADA	POSIBLE	FALSE
1798	Nefrología	APETITO DISMINUIDO	MODERADA	POSIBLE	FALSE
1799	Infectología	ELECTROLITOS ANORMALES	LEVE	PROBABLE	FALSE
1800	Terapia Intensiva Pediatrica	TAQUICARDIA	LEVE	PROBABLE	FALSE
1801	Infectología	EOSINOFILIA	LEVE	PROBABLE	FALSE
1802	Terapia Intensiva Quirúrgica	ASPARTATO AMINOTRANSFERASA AUMENTADA	LEVE	PROBABLE	FALSE
1803	Terapia Intensiva Quirúrgica	ALANINA AMINOTRANSFERASA AUMENTADA	LEVE	PROBABLE	FALSE
1804	Nefrología	EOSINOFILIA	LEVE	PROBABLE	FALSE
1805	Terapia Intensiva Quirúrgica	BRADICARDIA	LEVE	PROBABLE	FALSE
1806	Infectología	LEUCOCITOSIS	MODERADA	PROBABLE	FALSE
1807	Nefrología	HIPERGLUCEMIA	MODERADA	PROBABLE	FALSE
1808	Dermatología	ERUPCION CUTANEA	SEVERA	PROBABLE	FALSE
1809	Infectología	BRADICARDIA SINUSAL	SEVERA	PROBABLE	FALSE
1810	Terapia Intensiva Pediatrica	TAQUICARDIA	MODERADA	POSIBLE	TRUE
1811	Terapia Intensiva Pediatrica	HIPOTENSION	MODERADA	PROBABLE	TRUE
1812	Terapia Intensiva Pediatrica	BRADICARDIA	MODERADA	PROBABLE	TRUE
1813	Terapia Intensiva Pediatrica	ELECTROLITOS ANORMALES	MODERADA	PROBABLE	TRUE
1814	Urgencias	TROMBOCITOPENIA	SEVERA	PROBABLE	TRUE
1815	Terapia Intensiva Pediatrica	ALCALOSIS METABOLICA	SEVERA	PROBABLE	TRUE
1816	Urgencias	ERUPCION CUTANEA	MODERADA	CIERTA	FALSE
1817	Neonatología	TAQUICARDIA	MODERADA	CIERTA	FALSE
1818	Nefrología	EXTRAVASACION	MODERADA	CIERTA	FALSE
1819	Terapia Intensiva Pediatrica	ELECTROLITOS ANORMALES	MODERADA	CIERTA	FALSE
1820	Terapia Intensiva Pediatrica	ELECTROLITOS ANORMALES	MODERADA	CIERTA	FALSE
1821	Terapia Intensiva Pediatrica	ELECTROLITOS ANORMALES	MODERADA	CIERTA	FALSE
1822	Terapia Intensiva Pediatrica	ERUPCION CUTANEA	MODERADA	CIERTA	FALSE
1823	Terapia Intensiva Pediatrica	ELECTROLITOS ANORMALES	MODERADA	CIERTA	FALSE
1824	Neonatología	TAQUICARDIA	SEVERA	CIERTA	FALSE
1825	Urgencias	ERUPCION CUTANEA	SEVERA	CIERTA	FALSE
1826	Neonatología	EOSINOFILIA	LEVE	POSIBLE	FALSE
1827	Gastroenterología	NAUSEAS	LEVE	POSIBLE	FALSE
1828	Gastroenterología	VOMITOS	LEVE	POSIBLE	FALSE
1829	Nefrología	TIEMPO PROTROMBINA AUMENTADO	LEVE	POSIBLE	FALSE
1830	Terapia Intensiva Quirúrgica	HIPERGLUCEMIA	LEVE	POSIBLE	FALSE
1831	Terapia Intensiva Quirúrgica	TROMBOCITOPENIA	LEVE	POSIBLE	FALSE
1832	Neonatología	APNEA	MODERADA	POSIBLE	FALSE
1833	Urgencias	SOMNOLENCIA	MODERADA	POSIBLE	FALSE
1834	Urgencias	ASTENIA	MODERADA	POSIBLE	FALSE
1835	Terapia Intensiva Pediatrica	ERUPCION CUTANEA	MODERADA	POSIBLE	FALSE
1836	Terapia Intensiva Pediatrica	DEPRESION RESPIRATORIA	MODERADA	POSIBLE	FALSE
1837	Terapia Intensiva Quirúrgica	HIPERGLUCEMIA	MODERADA	POSIBLE	FALSE
1838	Terapia Intensiva Quirúrgica	ELECTROLITOS ANORMALES	MODERADA	POSIBLE	FALSE
1839	Terapia Intensiva Quirúrgica	HIPERGLUCEMIA	MODERADA	POSIBLE	FALSE
1840	Terapia Intensiva Quirúrgica	HIPERGLUCEMIA	MODERADA	POSIBLE	FALSE
1841	Terapia Intensiva Quirúrgica	VOMITOS	MODERADA	POSIBLE	FALSE
1842	Terapia Intensiva Quirúrgica	ASPARTATO AMINOTRANSFERASA AUMENTADA	MODERADA	POSIBLE	FALSE
1843	Terapia Intensiva Quirúrgica	ELECTROLITOS ANORMALES	MODERADA	POSIBLE	FALSE
1844	Terapia Intensiva Quirúrgica	ELECTROLITOS ANORMALES	MODERADA	POSIBLE	FALSE
1845	Terapia Intensiva Quirúrgica	ELECTROLITOS ANORMALES	MODERADA	POSIBLE	FALSE
1846	Terapia Intensiva Quirúrgica	ELECTROLITOS ANORMALES	MODERADA	POSIBLE	FALSE
1847	Infectología	HEMORRAGIA ESOFAGICA	MODERADA	POSIBLE	FALSE
1848	Neonatología	HIPERTENSION	LEVE	PROBABLE	FALSE
1849	Neonatología	SOMNOLENCIA	LEVE	PROBABLE	FALSE
1850	Neonatología	BRADICARDIA	LEVE	PROBABLE	FALSE
1851	Neonatología	APNEA	LEVE	PROBABLE	FALSE
1852	Neonatología	HIPOTENSION	LEVE	PROBABLE	FALSE
1853	Adolescentes	DIAFORESIS	LEVE	PROBABLE	FALSE
1854	Adolescentes	CEFALEA	LEVE	PROBABLE	FALSE
1855	Adolescentes	MAREO	LEVE	PROBABLE	FALSE
1856	Adolescentes	TAQUICARDIA	LEVE	PROBABLE	FALSE
1857	Adolescentes	DIAFORESIS	LEVE	PROBABLE	FALSE
1858	Adolescentes	ANSIEDAD	LEVE	PROBABLE	FALSE
1859	Adolescentes	LABILIDAD EMOCIONAL	LEVE	PROBABLE	FALSE
1860	Adolescentes	CAMBIOS DE HUMOR	LEVE	PROBABLE	FALSE
1861	Adolescentes	AGRESIVIDAD	LEVE	PROBABLE	FALSE
1862	Adolescentes	OBSTRUCCION RESPIRATORIA SIN ESPECIFICAR	LEVE	PROBABLE	FALSE
1863	Gastroenterología	ELECTROLITOS ANORMALES	LEVE	PROBABLE	FALSE
1864	Infectología	NAUSEAS	LEVE	PROBABLE	FALSE
1865	Infectología	NAUSEAS	LEVE	PROBABLE	FALSE
1866	Infectología	ABDOMINAL, MALESTAR	LEVE	PROBABLE	FALSE
1867	Infectología	VOMITOS	LEVE	PROBABLE	FALSE
1868	Nefrología	LEUCOPENIA	LEVE	PROBABLE	FALSE
1869	Terapia Intensiva Quirúrgica	TIEMPO PROTROMBINA AUMENTADO	LEVE	PROBABLE	FALSE
1870	Terapia Intensiva Quirúrgica	ELECTROLITOS ANORMALES	LEVE	PROBABLE	FALSE
1871	Terapia Intensiva Quirúrgica	GLUCOSA ANORMAL EN SANGRE	LEVE	PROBABLE	FALSE
1872	Neonatología	ORINA, VOLUMEN AUMENTADO	MODERADA	PROBABLE	FALSE
1873	Neonatología	TAQUICARDIA	MODERADA	PROBABLE	FALSE
1874	Neonatología	TROMBOCITOPENIA	MODERADA	PROBABLE	FALSE
1875	Neonatología	BANDEMIA	MODERADA	PROBABLE	FALSE
1876	Neonatología	ANEMIA	MODERADA	PROBABLE	FALSE
1877	Neonatología	TAQUICARDIA	MODERADA	PROBABLE	FALSE
1878	Neonatología	APNEA	MODERADA	PROBABLE	FALSE
1879	Neonatología	HIPOTENSION	MODERADA	PROBABLE	FALSE
1880	Neonatología	APNEA	MODERADA	PROBABLE	FALSE
1881	Neonatología	FIEBRE	MODERADA	PROBABLE	FALSE
1882	Neonatología	TAQUICARDIA	MODERADA	PROBABLE	FALSE
1883	Neonatología	ELECTROLITOS ANORMALES	MODERADA	PROBABLE	FALSE
1884	Neonatología	HIPOTENSION	MODERADA	PROBABLE	FALSE
1885	Neonatología	ELECTROLITOS ANORMALES	MODERADA	PROBABLE	FALSE
1886	Neonatología	IRRITABILIDAD	MODERADA	PROBABLE	FALSE
1887	Neonatología	ANEMIA	MODERADA	PROBABLE	FALSE
1888	Neonatología	NEUTROPENIA	MODERADA	PROBABLE	FALSE
1889	Neonatología	LEUCOPENIA	MODERADA	PROBABLE	FALSE
1890	Neonatología	ANEMIA	MODERADA	PROBABLE	FALSE
1891	Adolescentes	ACNE	MODERADA	PROBABLE	FALSE
1892	Adolescentes	INSOMNIO	MODERADA	PROBABLE	FALSE
1893	Adolescentes	IRRITABILIDAD	MODERADA	PROBABLE	FALSE
1894	Adolescentes	CEFALEA	MODERADA	PROBABLE	FALSE
1895	Adolescentes	MAREO	MODERADA	PROBABLE	FALSE
1896	Adolescentes	VOMITOS	MODERADA	PROBABLE	FALSE
1897	Adolescentes	ACNE	MODERADA	PROBABLE	FALSE
1898	Adolescentes	NAUSEAS	MODERADA	PROBABLE	FALSE
1899	Adolescentes	MENSTRUACION, FLUJO EXAGERADO	MODERADA	PROBABLE	FALSE
1900	Adolescentes	MANCHADO INTERMENSTRUAL	MODERADA	PROBABLE	FALSE
1901	Adolescentes	EPIGASTRICO, DOLOR NO REL. ALIMEN	MODERADA	PROBABLE	FALSE
1902	Adolescentes	NAUSEAS	MODERADA	PROBABLE	FALSE
1903	Anestesiología	ERUPCION CUTANEA	MODERADA	PROBABLE	FALSE
1904	Anestesiología	ERUPCION CUTANEA	MODERADA	PROBABLE	FALSE
1905	Infectología	DIARREA	MODERADA	PROBABLE	FALSE
1906	Médicina Interna	ERUPCION CUTANEA	MODERADA	PROBABLE	FALSE
1907	Nefrología	ERUPCION CUTANEA	MODERADA	PROBABLE	FALSE
1908	Nefrología	BRADICARDIA	MODERADA	PROBABLE	FALSE
1909	Nefrología	NAUSEAS	MODERADA	PROBABLE	FALSE
1910	Nefrología	VOMITOS	MODERADA	PROBABLE	FALSE
1911	Nefrología	NAUSEAS	MODERADA	PROBABLE	FALSE
1912	Nefrología	VOMITOS	MODERADA	PROBABLE	FALSE
1913	Nefrología	ERUPCION CUTANEA	MODERADA	PROBABLE	FALSE
1914	Nefrología	ELECTROLITOS ANORMALES	MODERADA	PROBABLE	FALSE
1915	Urgencias	ERUPCION CUTANEA	MODERADA	PROBABLE	FALSE
1916	Urgencias	FIEBRE	MODERADA	PROBABLE	FALSE
1917	Urgencias	TAQUICARDIA	MODERADA	PROBABLE	FALSE
1918	Urgencias	BRADICARDIA	MODERADA	PROBABLE	FALSE
1919	Urgencias	TAQUICARDIA	MODERADA	PROBABLE	FALSE
1920	Urgencias	TAQUICARDIA	MODERADA	PROBABLE	FALSE
1921	Urgencias	HIPOTENSION	MODERADA	PROBABLE	FALSE
1922	Urgencias	TAQUICARDIA	MODERADA	PROBABLE	FALSE
1923	Urgencias	ELECTROLITOS ANORMALES	MODERADA	PROBABLE	FALSE
1924	Urgencias	TAQUICARDIA	MODERADA	PROBABLE	FALSE
1925	Urgencias	TETANIA	MODERADA	PROBABLE	FALSE
1926	Urgencias	ERUPCION CUTANEA	MODERADA	PROBABLE	FALSE
1927	Urgencias	EDEMA	MODERADA	PROBABLE	FALSE
1928	Urgencias	ERUPCION CUTANEA	MODERADA	PROBABLE	FALSE
1929	Terapia Intensiva Pediatrica	BRADICARDIA	MODERADA	PROBABLE	FALSE
1930	Terapia Intensiva Pediatrica	HIPOTENSION	MODERADA	PROBABLE	FALSE
1931	Terapia Intensiva Pediatrica	ELECTROLITOS ANORMALES	MODERADA	PROBABLE	FALSE
1932	Terapia Intensiva Pediatrica	HIPOTENSION	MODERADA	PROBABLE	FALSE
1933	Terapia Intensiva Pediatrica	HIPOTENSION	MODERADA	PROBABLE	FALSE
1934	Terapia Intensiva Pediatrica	HIPOTENSION	MODERADA	PROBABLE	FALSE
1935	Terapia Intensiva Pediatrica	TAQUICARDIA	MODERADA	PROBABLE	FALSE
1936	Terapia Intensiva Pediatrica	HIPERTENSION	MODERADA	PROBABLE	FALSE
1937	Terapia Intensiva Pediatrica	LEUCOPENIA	MODERADA	PROBABLE	FALSE
1938	Terapia Intensiva Pediatrica	ELECTROLITOS ANORMALES	MODERADA	PROBABLE	FALSE
1939	Terapia Intensiva Pediatrica	ELECTROLITOS ANORMALES	MODERADA	PROBABLE	FALSE
1940	Terapia Intensiva Pediatrica	HIPERURICEMIA	MODERADA	PROBABLE	FALSE
1941	Terapia Intensiva Quirúrgica	HEMOGLOBINA DISMINUIDA	MODERADA	PROBABLE	FALSE
1942	Terapia Intensiva Quirúrgica	ALANINA AMINOTRANSFERASA AUMENTADA	MODERADA	PROBABLE	FALSE
1943	Terapia Intensiva Quirúrgica	ASPARTATO AMINOTRANSFERASA AUMENTADA	MODERADA	PROBABLE	FALSE
1944	Terapia Intensiva Quirúrgica	OLIGURIA	MODERADA	PROBABLE	FALSE
1945	Terapia Intensiva Quirúrgica	ACIDOSIS METABOLICA	MODERADA	PROBABLE	FALSE
1946	Terapia Intensiva Quirúrgica	ESTRENIMIENTO	MODERADA	PROBABLE	FALSE
1947	Terapia Intensiva Quirúrgica	TAQUICARDIA	MODERADA	PROBABLE	FALSE
1948	Terapia Intensiva Quirúrgica	GLUCOSA ANORMAL EN SANGRE	MODERADA	PROBABLE	FALSE
1949	Terapia Intensiva Quirúrgica	ELECTROLITOS ANORMALES	MODERADA	PROBABLE	FALSE
1950	Terapia Intensiva Quirúrgica	LEUCOCITOSIS	MODERADA	PROBABLE	FALSE
1951	Terapia Intensiva Quirúrgica	ASPARTATO AMINOTRANSFERASA AUMENTADA	MODERADA	PROBABLE	FALSE
1952	Terapia Intensiva Quirúrgica	ALANINA AMINOTRANSFERASA AUMENTADA	MODERADA	PROBABLE	FALSE
1953	Terapia Intensiva Quirúrgica	HEMOGLOBINA DISMINUIDA	MODERADA	PROBABLE	FALSE
1954	Terapia Intensiva Quirúrgica	HIPERGLUCEMIA	MODERADA	PROBABLE	FALSE
1955	Terapia Intensiva Quirúrgica	HIPERGLUCEMIA	MODERADA	PROBABLE	FALSE
1956	Terapia Intensiva Quirúrgica	HIPERGLUCEMIA	MODERADA	PROBABLE	FALSE
1957	Terapia Intensiva Quirúrgica	ELECTROLITOS ANORMALES	MODERADA	PROBABLE	FALSE
1958	Terapia Intensiva Quirúrgica	ELECTROLITOS ANORMALES	MODERADA	PROBABLE	FALSE
1959	Terapia Intensiva Quirúrgica	HIPERGLUCEMIA	MODERADA	PROBABLE	FALSE
1960	Terapia Intensiva Quirúrgica	HIPERGLUCEMIA	MODERADA	PROBABLE	FALSE
1961	Terapia Intensiva Quirúrgica	ALANINA AMINOTRANSFERASA AUMENTADA	MODERADA	PROBABLE	FALSE
1962	Terapia Intensiva Quirúrgica	ASPARTATO AMINOTRANSFERASA AUMENTADA	MODERADA	PROBABLE	FALSE
1963	Terapia Intensiva Quirúrgica	HEMOGLOBINA DISMINUIDA	MODERADA	PROBABLE	FALSE
1964	Terapia Intensiva Quirúrgica	LEUCOCITOSIS	MODERADA	PROBABLE	FALSE
1965	Terapia Intensiva Quirúrgica	FIEBRE	MODERADA	PROBABLE	FALSE
1966	Terapia Intensiva Quirúrgica	DIABETES INSIPIDA	MODERADA	PROBABLE	FALSE
1967	Terapia Intensiva Quirúrgica	HIPERGLUCEMIA	MODERADA	PROBABLE	FALSE
1968	Terapia Intensiva Quirúrgica	LEUCOCITOSIS	MODERADA	PROBABLE	FALSE
1969	Terapia Intensiva Quirúrgica	ELECTROLITOS ANORMALES	MODERADA	PROBABLE	FALSE
1970	Terapia Intensiva Quirúrgica	ASPARTATO AMINOTRANSFERASA AUMENTADA	MODERADA	PROBABLE	FALSE
1971	Terapia Intensiva Quirúrgica	ALANINA AMINOTRANSFERASA AUMENTADA	MODERADA	PROBABLE	FALSE
1972	Terapia Intensiva Quirúrgica	CEFALEA	MODERADA	PROBABLE	FALSE
1973	Terapia Intensiva Quirúrgica	ERUPCION CUTANEA	MODERADA	PROBABLE	FALSE
1974	Terapia Intensiva Quirúrgica	ERUPCION CUTANEA	MODERADA	PROBABLE	FALSE
1975	Terapia Intensiva Quirúrgica	ELECTROLITOS ANORMALES	MODERADA	PROBABLE	FALSE
1976	Terapia Intensiva Quirúrgica	ELECTROLITOS ANORMALES	MODERADA	PROBABLE	FALSE
1977	Terapia Intensiva Quirúrgica	ASPARTATO AMINOTRANSFERASA AUMENTADA	MODERADA	PROBABLE	FALSE
1978	Terapia Intensiva Quirúrgica	ASPARTATO AMINOTRANSFERASA AUMENTADA	MODERADA	PROBABLE	FALSE
1979	Terapia Intensiva Quirúrgica	ALANINA AMINOTRANSFERASA AUMENTADA	MODERADA	PROBABLE	FALSE
1980	Terapia Intensiva Quirúrgica	ELECTROLITOS ANORMALES	MODERADA	PROBABLE	FALSE
1981	Terapia Intensiva Quirúrgica	ELECTROLITOS ANORMALES	MODERADA	PROBABLE	FALSE
1982	Terapia Intensiva Quirúrgica	HIPERGLUCEMIA	MODERADA	PROBABLE	FALSE
1983	Terapia Intensiva Quirúrgica	ELECTROLITOS ANORMALES	MODERADA	PROBABLE	FALSE
1984	Terapia Intensiva Quirúrgica	ESTRENIMIENTO	MODERADA	PROBABLE	FALSE
1985	Terapia Intensiva Quirúrgica	HIPERGLUCEMIA	MODERADA	PROBABLE	FALSE
1986	Terapia Intensiva Quirúrgica	HIPERGLUCEMIA	MODERADA	PROBABLE	FALSE
1987	Terapia Intensiva Quirúrgica	HIPERGLUCEMIA	MODERADA	PROBABLE	FALSE
1988	Terapia Intensiva Quirúrgica	HIPERGLUCEMIA	MODERADA	PROBABLE	FALSE
1989	Terapia Intensiva Quirúrgica	HIPERGLUCEMIA	MODERADA	PROBABLE	FALSE
1990	Terapia Intensiva Quirúrgica	HIPERGLUCEMIA	MODERADA	PROBABLE	FALSE
1991	Terapia Intensiva Quirúrgica	ELECTROLITOS ANORMALES	MODERADA	PROBABLE	FALSE
1992	Terapia Intensiva Quirúrgica	HIPERGLUCEMIA	MODERADA	PROBABLE	FALSE
1993	Terapia Intensiva Quirúrgica	ASPARTATO AMINOTRANSFERASA AUMENTADA	MODERADA	PROBABLE	FALSE
1994	Terapia Intensiva Quirúrgica	ALANINA AMINOTRANSFERASA AUMENTADA	MODERADA	PROBABLE	FALSE
1995	Nefrología	HEMORRAGIA SE	MODERADA	PROBABLE	FALSE
1996	Nefrología	DIABETES MELLITUS	MODERADA	PROBABLE	FALSE
1997	Terapia Intensiva Quirúrgica	LEUCOCITOSIS	MODERADA	PROBABLE	FALSE
1998	Neonatología	ELECTROLITOS ANORMALES	SEVERA	PROBABLE	FALSE
1999	Neonatología	TAQUICARDIA	SEVERA	PROBABLE	FALSE
[truncated: 167 more rows]

## Sheet: Base Medicamentos
IdFarmacovig	Medicamento	TIPO SOSPECHOSO
1	CITARABINA	SOSPECHOSO
2	AZATIOPRINA	SOSPECHOSO
3	CITARABINA	SOSPECHOSO
4	FUROSEMIDA	SOSPECHOSO
5	PROPRANOLOL	SOSPECHOSO
6	VINCRISTINA	SOSPECHOSO
7	METOTREXATO	SOSPECHOSO
8	IFOSFAMIDA	SOSPECHOSO
9	CITARABINA	SOSPECHOSO
10	CITARABINA	SOSPECHOSO
11	VINCRISTINA	SOSPECHOSO
12	VINCRISTINA	SOSPECHOSO
13	VINCRISTINA	SOSPECHOSO
14	L-ASPARAGINASA	SOSPECHOSO
15	VINCRISTINA	SOSPECHOSO
16	METROTEXATE	SOSPECHOSO
17	METOTREXATO	SOSPECHOSO
18	ETOPOSIDO	SOSPECHOSO
19	CISPLATINO	SOSPECHOSO
20	DAUNORRUBICINA	SOSPECHOSO
21	DOXORRUBICINA	SOSPECHOSO
22	CICLOFOSFAMIDA	SOSPECHOSO
23	TIZANIDINA	SOSPECHOSO
24	PARACETAMOL	SOSPECHOSO
25	METOTREXATO	SOSPECHOSO
26	METOTREXATO	SOSPECHOSO
27	VERAPAMILO	SOSPECHOSO
28	MERCAPTOPURINA	SOSPECHOSO
29	METOTREXATO	SOSPECHOSO
30	MERCAPTOPURINA	SOSPECHOSO
31	CICLOFOSFAMIDA	SOSPECHOSO
32	MICOFENOLATO DE MOFETILO	SOSPECHOSO
33	METROTEXATE	SOSPECHOSO
34	ATORVASTATINA	SOSPECHOSO
35	ADRENALINA	SOSPECHOSO
36	CICLOSPORINA	SOSPECHOSO
37	TIMOGLOBULINA	SOSPECHOSO
38	VINCRISTINA	SOSPECHOSO
39	MORFINA	SOSPECHOSO
40	FUROSEMIDA	SOSPECHOSO
41	FUROSEMIDA	SOSPECHOSO
42	TACROLIMUS	SOSPECHOSO
43	MICOFENOLATO DE MOFETILO	SOSPECHOSO
44	TACROLIMUS	SOSPECHOSO
45	METILPREDNISOLONA	SOSPECHOSO
46	VINCRISTINA	SOSPECHOSO
47	MICOFENOLATO DE MOFETILO	SOSPECHOSO
48	METFORMINA	SOSPECHOSO
49	METFORMINA	SOSPECHOSO
50	DIGOXINA	SOSPECHOSO
51	VALGANCICLOVIR	SOSPECHOSO
52	METOTREXATO	SOSPECHOSO
53	ERGOTAMINA-CAFEINA	SOSPECHOSO
54	VINCRISTINA	SOSPECHOSO
55	MICOFENOLATO DE MOFETILO	SOSPECHOSO
56	ESPIRONOLACTONA	SOSPECHOSO
57	IFOSFAMIDA	SOSPECHOSO
58	METOTREXATO	SOSPECHOSO
59	METOTREXATO	SOSPECHOSO
60	FUROSEMIDA	SOSPECHOSO
61	METRONIDAZOL	SOSPECHOSO
62	FUROSEMIDA	SOSPECHOSO
63	ADRENALINA	SOSPECHOSO
64	IFOSFAMIDA	SOSPECHOSO
65	MORFINA	SOSPECHOSO
66	CICLOFOSFAMIDA	SOSPECHOSO
67	RITUXIMAB	SOSPECHOSO
68	METOTREXATO	SOSPECHOSO
69	METOTREXATO	SOSPECHOSO
70	METOTREXATO	SOSPECHOSO
71	VINCRISTINA	SOSPECHOSO
72	CITARABINA	SOSPECHOSO
73	METOTREXATO	SOSPECHOSO
74	METOTREXATO	SOSPECHOSO
75	METOTREXATO	SOSPECHOSO
76	CITARABINA	SOSPECHOSO
77	IFOSFAMIDA	SOSPECHOSO
78	FUROSEMIDA	SOSPECHOSO
79	METOTREXATO	SOSPECHOSO
80	CITARABINA	SOSPECHOSO
81	CITARABINA	SOSPECHOSO
82	ADRENALINA	SOSPECHOSO
83	DOXORRUBICINA	SOSPECHOSO
84	CICLOFOSFAMIDA	SOSPECHOSO
85	VINCRISTINA	SOSPECHOSO
86	ETOPOSIDO	SOSPECHOSO
87	METRONIDAZOL	SOSPECHOSO
88	CITARABINA	SOSPECHOSO
89	DAUNORRUBICINA	SOSPECHOSO
90	CITARABINA	SOSPECHOSO
91	CITARABINA	SOSPECHOSO
92	FUROSEMIDA	SOSPECHOSO
93	CITARABINA	SOSPECHOSO
94	CEFTRIAXONA	SOSPECHOSO
95	CAPTOPRIL	SOSPECHOSO
96	CASPOFUNGINA	SOSPECHOSO
97	ANFOTERICINA B	SOSPECHOSO
98	CIPROTERONA / ETINILESTRADIOL	SOSPECHOSO
99	CITARABINA	SOSPECHOSO
100	METOTREXATO	SOSPECHOSO
101	CITARABINA	SOSPECHOSO
102	CITARABINA	SOSPECHOSO
103	METOTREXATO	SOSPECHOSO
104	FILGRASTIM	SOSPECHOSO
105	METFORMINA	SOSPECHOSO
106	TIAMAZOL	SOSPECHOSO
107	CITARABINA	SOSPECHOSO
108	CITARABINA	SOSPECHOSO
109	CITARABINA	SOSPECHOSO
110	PIPERACILINA / TAZOBACTAM	SOSPECHOSO
111	CITARABINA	SOSPECHOSO
112	METOTREXATO	SOSPECHOSO
113	DOXORRUBICINA	SOSPECHOSO
114	DEXMEDETOMIDINA, CLORHIDRATO DE	SOSPECHOSO
115	ETOPOSIDO	SOSPECHOSO
116	METROTEXATE	SOSPECHOSO
117	DOXORRUBICINA	SOSPECHOSO
118	DOXORRUBICINA	SOSPECHOSO
119	METRONIDAZOL	SOSPECHOSO
120	CITARABINA	SOSPECHOSO
121	CITARABINA	SOSPECHOSO
122	CITARABINA	SOSPECHOSO
123	PROPRANOLOL	SOSPECHOSO
124	METOTREXATO	SOSPECHOSO
125	METOTREXATO	SOSPECHOSO
126	CICLOFOSFAMIDA	SOSPECHOSO
127	CITARABINA	SOSPECHOSO
128	DOXORRUBICINA	SOSPECHOSO
129	VINCRISTINA	SOSPECHOSO
130	DAUNORRUBICINA	SOSPECHOSO
131	CICLOFOSFAMIDA	SOSPECHOSO
132	CISPLATINO	SOSPECHOSO
133	CITARABINA	SOSPECHOSO
134	METOTREXATO	SOSPECHOSO
135	METROTEXATE	SOSPECHOSO
136	METILPREDNISOLONA	SOSPECHOSO
137	METOTREXATO	SOSPECHOSO
138	CITARABINA	SOSPECHOSO
139	CITARABINA	SOSPECHOSO
140	FUROSEMIDA	SOSPECHOSO
141	METOTREXATO	SOSPECHOSO
142	CITARABINA	SOSPECHOSO
143	CITARABINA	SOSPECHOSO
144	CITARABINA	SOSPECHOSO
145	CICLOFOSFAMIDA	SOSPECHOSO
146	CITARABINA	SOSPECHOSO
147	CITARABINA	SOSPECHOSO
148	DOXORRUBICINA	SOSPECHOSO
149	CITARABINA	SOSPECHOSO
150	CICLOFOSFAMIDA	SOSPECHOSO
151	L-ASPARAGINASA	SOSPECHOSO
152	FUROSEMIDA	SOSPECHOSO
153	FUROSEMIDA	SOSPECHOSO
154	CITARABINA	SOSPECHOSO
155	DOXORRUBICINA	SOSPECHOSO
156	DOXORRUBICINA	SOSPECHOSO
157	ATOMOXETINA	SOSPECHOSO
158	CITARABINA	SOSPECHOSO
159	CICLOFOSFAMIDA	SOSPECHOSO
160	CICLOFOSFAMIDA	SOSPECHOSO
161	METILPREDNISOLONA	SOSPECHOSO
162	DOBUTAMINA, CLORHIDRATO DE	SOSPECHOSO
163	CITARABINA	SOSPECHOSO
164	CICLOFOSFAMIDA	SOSPECHOSO
165	TRETINOINA	SOSPECHOSO
166	DAUNORRUBICINA	SOSPECHOSO
167	IFOSFAMIDA	SOSPECHOSO
168	CITARABINA	SOSPECHOSO
169	MERCAPTOPURINA	SOSPECHOSO
170	CITARABINA	SOSPECHOSO
171	DAUNORRUBICINA	SOSPECHOSO
172	CITARABINA	SOSPECHOSO
173	CITARABINA	SOSPECHOSO
174	HIDRALACINA, CLORHIDRATO DE	SOSPECHOSO
175	CICLOFOSFAMIDA	SOSPECHOSO
176	CITARABINA	SOSPECHOSO
177	DAUNORRUBICINA	SOSPECHOSO
178	METOTREXATO	SOSPECHOSO
179	DOXORRUBICINA	SOSPECHOSO
180	TRAMADOL	SOSPECHOSO
181	TRAMADOL	SOSPECHOSO
182	CITARABINA	SOSPECHOSO
183	DAUNORRUBICINA	SOSPECHOSO
184	DOXORRUBICINA	SOSPECHOSO
185	CITARABINA	SOSPECHOSO
186	IRINOTECAN	SOSPECHOSO
187	MEROPENEM	SOSPECHOSO
188	CICLOFOSFAMIDA	SOSPECHOSO
189	CITARABINA	SOSPECHOSO
190	METOTREXATO	SOSPECHOSO
191	CITARABINA	SOSPECHOSO
192	CICLOFOSFAMIDA	SOSPECHOSO
193	CICLOFOSFAMIDA	SOSPECHOSO
194	METROTEXATE	SOSPECHOSO
195	ENOXAPARINA	SOSPECHOSO
196	ENOXAPARINA	SOSPECHOSO
197	DOXICICLINA	SOSPECHOSO
198	IFOSFAMIDA	SOSPECHOSO
199	CICLOFOSFAMIDA	SOSPECHOSO
200	CITARABINA	SOSPECHOSO
201	CITARABINA	SOSPECHOSO
202	CITARABINA	SOSPECHOSO
203	CITARABINA	SOSPECHOSO
204	CITARABINA	SOSPECHOSO
205	CICLOFOSFAMIDA	SOSPECHOSO
206	CITARABINA	SOSPECHOSO
207	CICLOFOSFAMIDA	SOSPECHOSO
208	LEVONORGESTREL / ETINILESTRADIOL	SOSPECHOSO
209	L-ASPARAGINASA	SOSPECHOSO
210	FUROSEMIDA	SOSPECHOSO
211	CISPLATINO	SOSPECHOSO
212	AMIODARONA, CLORHIDRATO DE	SOSPECHOSO
213	MORFINA	SOSPECHOSO
214	NAPROXENO	SOSPECHOSO
215	MERCAPTOPURINA	SOSPECHOSO
216	MERCAPTOPURINA	SOSPECHOSO
217	CITARABINA	SOSPECHOSO
218	ETOPOSIDO	SOSPECHOSO
219	DIFENILHIDANTOINA	SOSPECHOSO
220	FUROSEMIDA	SOSPECHOSO
221	IFOSFAMIDA	SOSPECHOSO
222	METOTREXATO	SOSPECHOSO
223	CISPLATINO	SOSPECHOSO
224	EFAVIRENZ / EMTRICITABINA / TENOFOVIR	SOSPECHOSO
225	L-ASPARAGINASA	SOSPECHOSO
226	VINCRISTINA	SOSPECHOSO
227	CITARABINA	SOSPECHOSO
228	METOTREXATO	SOSPECHOSO
229	METOTREXATO	SOSPECHOSO
230	VINCRISTINA	SOSPECHOSO
231	METILPREDNISOLONA	SOSPECHOSO
232	MERCAPTOPURINA	SOSPECHOSO
233	VINCRISTINA	SOSPECHOSO
234	IFOSFAMIDA	SOSPECHOSO
235	METOTREXATO	SOSPECHOSO
236	METOTREXATO	SOSPECHOSO
237	LEVETIRACETAM	SOSPECHOSO
238	IFOSFAMIDA	SOSPECHOSO
239	VINCRISTINA	SOSPECHOSO
240	ANFOTERICINA B	SOSPECHOSO
241	VINCRISTINA	SOSPECHOSO
242	VINCRISTINA	SOSPECHOSO
243	DAUNORRUBICINA	SOSPECHOSO
244	DOXORRUBICINA	SOSPECHOSO
245	VINCRISTINA	SOSPECHOSO
246	TRAMADOL	SOSPECHOSO
247	METOTREXATO	SOSPECHOSO
248	CITARABINA	SOSPECHOSO
249	METOTREXATO	SOSPECHOSO
250	MERCAPTOPURINA	SOSPECHOSO
251	MERCAPTOPURINA	SOSPECHOSO
252	L-ASPARAGINASA	SOSPECHOSO
253	METFORMINA	SOSPECHOSO
254	ACIDO CITRICO	SOSPECHOSO
255	MERCAPTOPURINA	SOSPECHOSO
256	CICLOFOSFAMIDA	SOSPECHOSO
257	MERCAPTOPURINA	SOSPECHOSO
258	METOTREXATO	SOSPECHOSO
259	IFOSFAMIDA	SOSPECHOSO
260	CISPLATINO	SOSPECHOSO
261	DROSPIRENONA / ETINILESTRADIOL	SOSPECHOSO
262	CLINDAMICINA	SOSPECHOSO
263	L-ASPARAGINASA	SOSPECHOSO
264	FUROSEMIDA	SOSPECHOSO
265	METOTREXATO	SOSPECHOSO
266	DAUNORRUBICINA	SOSPECHOSO
267	DOXORRUBICINA	SOSPECHOSO
268	PROPOFOL	SOSPECHOSO
269	CLINDAMICINA	SOSPECHOSO
270	ROCURONIO, BROMURO DE	SOSPECHOSO
271	DAUNORRUBICINA	SOSPECHOSO
272	MERCAPTOPURINA	SOSPECHOSO
273	DOXORRUBICINA	SOSPECHOSO
274	DOXORRUBICINA	SOSPECHOSO
275	SORAFENIB	SOSPECHOSO
276	METILPREDNISOLONA	SOSPECHOSO
277	FUROSEMIDA	SOSPECHOSO
278	ETOPOSIDO	SOSPECHOSO
279	ADRENALINA	SOSPECHOSO
280	IFOSFAMIDA	SOSPECHOSO
281	DOXORRUBICINA	SOSPECHOSO
282	CISPLATINO	SOSPECHOSO
283	VINCRISTINA	SOSPECHOSO
284	L-ASPARAGINASA	SOSPECHOSO
285	MIDAZOLAM	SOSPECHOSO
286	DAUNORRUBICINA	SOSPECHOSO
287	VINCRISTINA	SOSPECHOSO
288	VINCRISTINA	SOSPECHOSO
289	ACTINOMICINA D	SOSPECHOSO
290	VINCRISTINA	SOSPECHOSO
291	L-ASPARAGINASA	SOSPECHOSO
292	METOTREXATO	SOSPECHOSO
293	MICOFENOLATO DE MOFETILO	SOSPECHOSO
294	CICLOFOSFAMIDA	SOSPECHOSO
295	CITARABINA	SOSPECHOSO
296	MERCAPTOPURINA	SOSPECHOSO
297	VINCRISTINA	SOSPECHOSO
298	IFOSFAMIDA	SOSPECHOSO
299	TRETINOINA	SOSPECHOSO
300	METRONIDAZOL	SOSPECHOSO
301	VINCRISTINA	SOSPECHOSO
302	METOTREXATO	SOSPECHOSO
303	METROTEXATE	SOSPECHOSO
304	CISPLATINO	SOSPECHOSO
305	HIDROXICLOROQUINA, SULFATO DE	SOSPECHOSO
306	CISPLATINO	SOSPECHOSO
307	MIFAMURTIDA	SOSPECHOSO
308	MIFAMURTIDA	SOSPECHOSO
309	IFOSFAMIDA	SOSPECHOSO
310	ETOPOSIDO	SOSPECHOSO
311	METOTREXATO	SOSPECHOSO
312	TACROLIMUS	SOSPECHOSO
313	MICOFENOLATO DE MOFETILO	SOSPECHOSO
314	METILPREDNISOLONA	SOSPECHOSO
315	VINBLASTINA	SOSPECHOSO
316	CITARABINA	SOSPECHOSO
317	CICLOFOSFAMIDA	SOSPECHOSO
318	METOTREXATO	SOSPECHOSO
319	METOTREXATO	SOSPECHOSO
320	IFOSFAMIDA	SOSPECHOSO
321	CICLOFOSFAMIDA	SOSPECHOSO
322	CICLOFOSFAMIDA	SOSPECHOSO
323	VINCRISTINA	SOSPECHOSO
324	DOXORRUBICINA	SOSPECHOSO
325	CARBOPLATINO	SOSPECHOSO
326	CICLOFOSFAMIDA	SOSPECHOSO
327	CISPLATINO	SOSPECHOSO
328	IFOSFAMIDA	SOSPECHOSO
329	IFOSFAMIDA	SOSPECHOSO
330	CITARABINA	SOSPECHOSO
331	DAUNORRUBICINA	SOSPECHOSO
332	DAUNORRUBICINA	SOSPECHOSO
333	FUROSEMIDA	SOSPECHOSO
334	ETOPOSIDO	SOSPECHOSO
335	MERCAPTOPURINA	SOSPECHOSO
336	CISPLATINO	SOSPECHOSO
337	CITARABINA	SOSPECHOSO
338	CISPLATINO	SOSPECHOSO
339	MORFINA	SOSPECHOSO
340	CARBOPLATINO	SOSPECHOSO
341	CISPLATINO	SOSPECHOSO
342	CITARABINA	SOSPECHOSO
343	VINCRISTINA	SOSPECHOSO
344	METOTREXATO	SOSPECHOSO
345	CITARABINA	SOSPECHOSO
346	METROTEXATE	SOSPECHOSO
347	DOXORRUBICINA	SOSPECHOSO
348	METROTEXATE	SOSPECHOSO
349	CITARABINA	SOSPECHOSO
350	CICLOFOSFAMIDA	SOSPECHOSO
351	CITARABINA	SOSPECHOSO
352	CITARABINA	SOSPECHOSO
353	CITARABINA	SOSPECHOSO
354	CITARABINA	SOSPECHOSO
355	CARBOPLATINO	SOSPECHOSO
356	ATOMOXETINA	SOSPECHOSO
357	METROTEXATE	SOSPECHOSO
358	CITARABINA	SOSPECHOSO
359	VINCRISTINA	SOSPECHOSO
360	CARBOPLATINO	SOSPECHOSO
361	CARBOPLATINO	SOSPECHOSO
362	DOXORRUBICINA	SOSPECHOSO
363	METOTREXATO	SOSPECHOSO
364	CITARABINA	SOSPECHOSO
365	METROTEXATE	SOSPECHOSO
366	NOREPIREFRINA	SOSPECHOSO
367	DIFENILHIDANTOINA	SOSPECHOSO
368	MERCAPTOPURINA	SOSPECHOSO
369	CITARABINA	SOSPECHOSO
370	METOTREXATO	SOSPECHOSO
371	VINBLASTINA	SOSPECHOSO
372	MEDIO DE CONTRASTE	SOSPECHOSO
373	CITARABINA	SOSPECHOSO
374	CITARABINA	SOSPECHOSO
375	CITARABINA	SOSPECHOSO
376	CITARABINA	SOSPECHOSO
377	METOTREXATO	SOSPECHOSO
378	ETOPOSIDO	SOSPECHOSO
379	L-ASPARAGINASA	SOSPECHOSO
380	TIOPENTAL SODICO	SOSPECHOSO
381	NOREPIREFRINA	SOSPECHOSO
382	MITOXANTRONA	SOSPECHOSO
383	L-ASPARAGINASA	SOSPECHOSO
384	CARBOPLATINO	SOSPECHOSO
385	ANFOTERICINA B	SOSPECHOSO
386	TIOPENTAL SODICO	SOSPECHOSO
387	FUROSEMIDA	SOSPECHOSO
388	HIDROCORTISONA	SOSPECHOSO
389	DOXORRUBICINA	SOSPECHOSO
390	METOTREXATO	SOSPECHOSO
391	VINCRISTINA	SOSPECHOSO
392	FUROSEMIDA	SOSPECHOSO
393	METOTREXATO	SOSPECHOSO
394	CITARABINA	SOSPECHOSO
395	CICLOFOSFAMIDA	SOSPECHOSO
396	METOTREXATO	SOSPECHOSO
397	VINCRISTINA	SOSPECHOSO
398	L-ASPARAGINASA	SOSPECHOSO
399	METOTREXATO	SOSPECHOSO
400	METOTREXATO	SOSPECHOSO
401	DOXORRUBICINA	SOSPECHOSO
402	VINCRISTINA	SOSPECHOSO
403	METOTREXATO	SOSPECHOSO
404	METOTREXATO	SOSPECHOSO
405	DAUNORRUBICINA	SOSPECHOSO
406	DAUNORRUBICINA	SOSPECHOSO
407	VINCRISTINA	SOSPECHOSO
408	VINCRISTINA	SOSPECHOSO
409	CITARABINA	SOSPECHOSO
410	CITARABINA	SOSPECHOSO
411	METOTREXATO	SOSPECHOSO
412	PROPOFOL	SOSPECHOSO
413	METOTREXATO	SOSPECHOSO
414	ETOPOSIDO	SOSPECHOSO
415	DAUNORRUBICINA	SOSPECHOSO
416	METOTREXATO	SOSPECHOSO
417	METROTEXATE	SOSPECHOSO
418	CEFTRIAXONA	SOSPECHOSO
419	METOTREXATO	SOSPECHOSO
420	CITARABINA	SOSPECHOSO
421	CITARABINA	SOSPECHOSO
422	L-ASPARAGINASA	SOSPECHOSO
423	MICOFENOLATO DE MOFETILO	SOSPECHOSO
424	CITARABINA	SOSPECHOSO
425	L-ASPARAGINASA	SOSPECHOSO
426	CITARABINA	SOSPECHOSO
427	FUROSEMIDA	SOSPECHOSO
428	METOTREXATO	SOSPECHOSO
429	METOTREXATO	SOSPECHOSO
430	ETOPOSIDO	SOSPECHOSO
431	VINCRISTINA	SOSPECHOSO
432	ANFOTERICINA B	SOSPECHOSO
433	FUROSEMIDA	SOSPECHOSO
434	LOSARTAN	SOSPECHOSO
435	DAUNORRUBICINA	SOSPECHOSO
436	CITARABINA	SOSPECHOSO
437	CITARABINA	SOSPECHOSO
438	VINCRISTINA	SOSPECHOSO
439	METILFENIDATO	SOSPECHOSO
440	VANCOMICINA	SOSPECHOSO
441	CICLOFOSFAMIDA	SOSPECHOSO
442	FUROSEMIDA	SOSPECHOSO
443	CITARABINA	SOSPECHOSO
444	NOREPIREFRINA	SOSPECHOSO
445	HEPARINA	SOSPECHOSO
446	MIDAZOLAM	SOSPECHOSO
447	IFOSFAMIDA	SOSPECHOSO
448	VINBLASTINA	SOSPECHOSO
449	VINCRISTINA	SOSPECHOSO
450	MERCAPTOPURINA	SOSPECHOSO
451	MICOFENOLATO DE MOFETILO	SOSPECHOSO
452	MICOFENOLATO DE MOFETILO	SOSPECHOSO
453	METOTREXATO	SOSPECHOSO
454	CISPLATINO	SOSPECHOSO
455	DOXORRUBICINA	SOSPECHOSO
456	VINCRISTINA	SOSPECHOSO
457	METOTREXATO	SOSPECHOSO
458	IFOSFAMIDA	SOSPECHOSO
459	DOMPERIDONA	SOSPECHOSO
460	MORFINA	SOSPECHOSO
461	DOXORRUBICINA	SOSPECHOSO
462	IFOSFAMIDA	SOSPECHOSO
463	L-ASPARAGINASA	SOSPECHOSO
464	METOTREXATO	SOSPECHOSO
465	VINCRISTINA	SOSPECHOSO
466	IFOSFAMIDA	SOSPECHOSO
467	CITARABINA	SOSPECHOSO
468	VINCRISTINA	SOSPECHOSO
469	CITARABINA	SOSPECHOSO
470	L-ASPARAGINASA	SOSPECHOSO
471	CITARABINA	SOSPECHOSO
472	METOTREXATO	SOSPECHOSO
473	DOXORRUBICINA	SOSPECHOSO
474	VINCRISTINA	SOSPECHOSO
475	IFOSFAMIDA	SOSPECHOSO
476	CICLOFOSFAMIDA	SOSPECHOSO
477	METOTREXATO	SOSPECHOSO
478	IOPRAMIDA	SOSPECHOSO
479	IFOSFAMIDA	SOSPECHOSO
480	VITAMINA K	SOSPECHOSO
481	DAUNORRUBICINA	SOSPECHOSO
482	FUROSEMIDA	SOSPECHOSO
483	FENTANILO	SOSPECHOSO
484	MEROPENEM	SOSPECHOSO
485	CEFEPIME	SOSPECHOSO
486	CISATRACURIO, BESILATO DE	SOSPECHOSO
487	FUROSEMIDA	SOSPECHOSO
488	VINCRISTINA	SOSPECHOSO
489	IFOSFAMIDA	SOSPECHOSO
490	DOXORRUBICINA	SOSPECHOSO
491	FUROSEMIDA	SOSPECHOSO
492	DEXAMETASONA	SOSPECHOSO
493	CITARABINA	SOSPECHOSO
494	IRINOTECAN	SOSPECHOSO
495	IRINOTECAN	SOSPECHOSO
496	IRINOTECAN	SOSPECHOSO
497	VINCRISTINA	SOSPECHOSO
498	METOTREXATO	SOSPECHOSO
499	DEXAMETASONA	SOSPECHOSO
500	DAUNORRUBICINA	SOSPECHOSO
501	DOXORRUBICINA	SOSPECHOSO
502	IFOSFAMIDA	SOSPECHOSO
503	ETOPOSIDO	SOSPECHOSO
504	DOXORRUBICINA	SOSPECHOSO
505	L-ASPARAGINASA	SOSPECHOSO
506	CITARABINA	SOSPECHOSO
507	MERCAPTOPURINA	SOSPECHOSO
508	CITARABINA	SOSPECHOSO
509	CITARABINA	SOSPECHOSO
510	CITARABINA	SOSPECHOSO
511	CICLOFOSFAMIDA	SOSPECHOSO
512	VINCRISTINA	SOSPECHOSO
513	CICLOFOSFAMIDA	SOSPECHOSO
514	CICLOFOSFAMIDA	SOSPECHOSO
515	FUROSEMIDA	SOSPECHOSO
516	CITARABINA	SOSPECHOSO
517	ALOPURINOL	SOSPECHOSO
518	VINCRISTINA	SOSPECHOSO
519	CITARABINA	SOSPECHOSO
520	FUROSEMIDA	SOSPECHOSO
521	VINCRISTINA	SOSPECHOSO
522	CICLOFOSFAMIDA	SOSPECHOSO
523	VINCRISTINA	SOSPECHOSO
524	VINCRISTINA	SOSPECHOSO
525	METILPREDNISOLONA	SOSPECHOSO
526	METOTREXATO	SOSPECHOSO
527	CITARABINA	SOSPECHOSO
528	VINCRISTINA	SOSPECHOSO
529	CEFEPIME	SOSPECHOSO
530	CITARABINA	SOSPECHOSO
531	CICLOFOSFAMIDA	SOSPECHOSO
532	MITOXANTRONA	SOSPECHOSO
533	IFOSFAMIDA	SOSPECHOSO
534	CITARABINA	SOSPECHOSO
535	METOTREXATO	SOSPECHOSO
536	CITARABINA	SOSPECHOSO
537	CITARABINA	SOSPECHOSO
538	VINCRISTINA	SOSPECHOSO
539	VINCRISTINA	SOSPECHOSO
540	VINCRISTINA	SOSPECHOSO
541	VINCRISTINA	SOSPECHOSO
542	L-ASPARAGINASA	SOSPECHOSO
543	VINCRISTINA	SOSPECHOSO
544	DOXORRUBICINA	SOSPECHOSO
545	CITARABINA	SOSPECHOSO
546	METROTEXATE	SOSPECHOSO
547	VINCRISTINA	SOSPECHOSO
548	CITARABINA	SOSPECHOSO
549	METOTREXATO	SOSPECHOSO
550	METROTEXATE	SOSPECHOSO
551	IMATINIB	SOSPECHOSO
552	FUROSEMIDA	SOSPECHOSO
553	FUROSEMIDA	SOSPECHOSO
554	FUROSEMIDA	SOSPECHOSO
555	MORFINA	SOSPECHOSO
556	METOTREXATO	SOSPECHOSO
557	FUROSEMIDA	SOSPECHOSO
558	ANFOTERICINA B	SOSPECHOSO
559	CITARABINA	SOSPECHOSO
560	CITARABINA	SOSPECHOSO
561	DAUNORRUBICINA	SOSPECHOSO
562	IOPRAMIDA	SOSPECHOSO
563	CISPLATINO	SOSPECHOSO
564	METOTREXATO	SOSPECHOSO
565	CICLOFOSFAMIDA	SOSPECHOSO
566	VINCRISTINA	SOSPECHOSO
567	DAUNORRUBICINA	SOSPECHOSO
568	METOTREXATO	SOSPECHOSO
569	CEFEPIME	SOSPECHOSO
570	CICLOFOSFAMIDA	SOSPECHOSO
571	CICLOFOSFAMIDA	SOSPECHOSO
572	CICLOFOSFAMIDA	SOSPECHOSO
573	ETOPOSIDO	SOSPECHOSO
574	CITARABINA	SOSPECHOSO
575	KETAMINA	SOSPECHOSO
576	ETOPOSIDO	SOSPECHOSO
577	MERCAPTOPURINA	SOSPECHOSO
578	CITARABINA	SOSPECHOSO
579	DAUNORRUBICINA	SOSPECHOSO
580	CEFTRIAXONA	SOSPECHOSO
581	CISPLATINO	SOSPECHOSO
582	ETOPOSIDO	SOSPECHOSO
583	IFOSFAMIDA	SOSPECHOSO
584	IRINOTECAN	SOSPECHOSO
585	VINCRISTINA	SOSPECHOSO
586	FUROSEMIDA	SOSPECHOSO
587	ADRENALINA	SOSPECHOSO
588	FUROSEMIDA	SOSPECHOSO
589	ADRENALINA	SOSPECHOSO
590	ETOPOSIDO	SOSPECHOSO
591	DOXORRUBICINA	SOSPECHOSO
592	VINCRISTINA	SOSPECHOSO
593	METOTREXATO	SOSPECHOSO
594	METOTREXATO	SOSPECHOSO
595	FUROSEMIDA	SOSPECHOSO
596	FUROSEMIDA	SOSPECHOSO
597	FUROSEMIDA	SOSPECHOSO
598	CITARABINA	SOSPECHOSO
599	DAUNORRUBICINA	SOSPECHOSO
600	VINCRISTINA	SOSPECHOSO
601	IFOSFAMIDA	SOSPECHOSO
602	CEFEPIME	SOSPECHOSO
603	VINCRISTINA	SOSPECHOSO
604	MITOXANTRONA	SOSPECHOSO
605	FLUDARABINA	SOSPECHOSO
606	CITARABINA	SOSPECHOSO
607	VINCRISTINA	SOSPECHOSO
608	CITARABINA	SOSPECHOSO
609	METROTEXATE	SOSPECHOSO
610	VINCRISTINA	SOSPECHOSO
611	FUROSEMIDA	SOSPECHOSO
612	VINCRISTINA	SOSPECHOSO
613	CITARABINA	SOSPECHOSO
614	DOXORRUBICINA	SOSPECHOSO
615	CARBOPLATINO	SOSPECHOSO
616	DOXORRUBICINA	SOSPECHOSO
617	CISPLATINO	SOSPECHOSO
618	VINCRISTINA	SOSPECHOSO
619	METOTREXATO	SOSPECHOSO
620	VINCRISTINA	SOSPECHOSO
621	DAUNORRUBICINA	SOSPECHOSO
622	L-ASPARAGINASA	SOSPECHOSO
623	IRINOTECAN	SOSPECHOSO
624	ETOPOSIDO	SOSPECHOSO
625	FUROSEMIDA	SOSPECHOSO
626	METILPREDNISOLONA	SOSPECHOSO
627	MILRINONA	SOSPECHOSO
628	ADRENALINA	SOSPECHOSO
629	MITOXANTRONA	SOSPECHOSO
630	CISPLATINO	SOSPECHOSO
631	CICLOFOSFAMIDA	SOSPECHOSO
632	VINCRISTINA	SOSPECHOSO
633	ACTINOMICINA D	SOSPECHOSO
634	DOXORRUBICINA	SOSPECHOSO
635	VINCRISTINA	SOSPECHOSO
636	CARBOPLATINO	SOSPECHOSO
637	CISPLATINO	SOSPECHOSO
638	VINCRISTINA	SOSPECHOSO
639	CITARABINA	SOSPECHOSO
640	CITARABINA	SOSPECHOSO
641	DOXORRUBICINA	SOSPECHOSO
642	VINCRISTINA	SOSPECHOSO
643	CISPLATINO	SOSPECHOSO
644	VINCRISTINA	SOSPECHOSO
645	IFOSFAMIDA	SOSPECHOSO
646	DAUNORRUBICINA	SOSPECHOSO
647	CISPLATINO	SOSPECHOSO
648	DAUNORRUBICINA	SOSPECHOSO
649	DAUNORRUBICINA	SOSPECHOSO
650	IFOSFAMIDA	SOSPECHOSO
651	VINBLASTINA	SOSPECHOSO
652	VINCRISTINA	SOSPECHOSO
653	VINCRISTINA	SOSPECHOSO
654	CITARABINA	SOSPECHOSO
655	DOXORRUBICINA	SOSPECHOSO
656	MERCAPTOPURINA	SOSPECHOSO
657	METOTREXATO	SOSPECHOSO
658	DEXAMETASONA	SOSPECHOSO
659	CITARABINA	SOSPECHOSO
660	CICLOFOSFAMIDA	SOSPECHOSO
661	MERCAPTOPURINA	SOSPECHOSO
662	CICLOFOSFAMIDA	SOSPECHOSO
663	IFOSFAMIDA	SOSPECHOSO
664	METOTREXATO	SOSPECHOSO
665	FUROSEMIDA	SOSPECHOSO
666	DEXAMETASONA	SOSPECHOSO
667	CITARABINA	SOSPECHOSO
668	CITARABINA	SOSPECHOSO
669	HIDROXIUREA	SOSPECHOSO
670	METOTREXATO	SOSPECHOSO
671	CARBOPLATINO	SOSPECHOSO
672	CITARABINA	SOSPECHOSO
673	CITARABINA	SOSPECHOSO
674	IFOSFAMIDA	SOSPECHOSO
675	CITARABINA	SOSPECHOSO
676	IOPRAMIDA	SOSPECHOSO
677	CITARABINA	SOSPECHOSO
678	IFOSFAMIDA	SOSPECHOSO
679	DAUNORRUBICINA	SOSPECHOSO
680	CITARABINA	SOSPECHOSO
681	METOTREXATO	SOSPECHOSO
682	METILPREDNISOLONA	SOSPECHOSO
683	MERCAPTOPURINA	SOSPECHOSO
684	METILPREDNISOLONA	SOSPECHOSO
685	FUROSEMIDA	SOSPECHOSO
686	VINCRISTINA	SOSPECHOSO
687	IFOSFAMIDA	SOSPECHOSO
688	IFOSFAMIDA	SOSPECHOSO
689	VINCRISTINA	SOSPECHOSO
690	L-ASPARAGINASA	SOSPECHOSO
691	MERCAPTOPURINA	SOSPECHOSO
692	L-ASPARAGINASA	SOSPECHOSO
693	L-ASPARAGINASA	SOSPECHOSO
694	VINCRISTINA	SOSPECHOSO
695	ETOPOSIDO	SOSPECHOSO
696	CEFEPIME	SOSPECHOSO
697	METILPREDNISOLONA	SOSPECHOSO
698	DEXAMETASONA	SOSPECHOSO
699	METOTREXATO	SOSPECHOSO
700	L-ASPARAGINASA	SOSPECHOSO
701	IFOSFAMIDA	SOSPECHOSO
702	CITARABINA	SOSPECHOSO
703	FUROSEMIDA	SOSPECHOSO
704	DEXAMETASONA	SOSPECHOSO
705	MIDAZOLAM	SOSPECHOSO
706	FUROSEMIDA	SOSPECHOSO
707	FUROSEMIDA	SOSPECHOSO
708	MIDAZOLAM	SOSPECHOSO
709	CICLOFOSFAMIDA	SOSPECHOSO
710	CITARABINA	SOSPECHOSO
711	CICLOFOSFAMIDA	SOSPECHOSO
712	MERCAPTOPURINA	SOSPECHOSO
713	FUROSEMIDA	SOSPECHOSO
714	MILRINONA	SOSPECHOSO
715	VINCRISTINA	SOSPECHOSO
716	ETOPOSIDO	SOSPECHOSO
717	METOTREXATO	SOSPECHOSO
718	IFOSFAMIDA	SOSPECHOSO
719	CISPLATINO	SOSPECHOSO
720	MERCAPTOPURINA	SOSPECHOSO
721	L-ASPARAGINASA	SOSPECHOSO
722	CISPLATINO	SOSPECHOSO
723	MERCAPTOPURINA	SOSPECHOSO
724	DEXAMETASONA	SOSPECHOSO
725	CICLOFOSFAMIDA	SOSPECHOSO
726	MERCAPTOPURINA	SOSPECHOSO
727	RIFAMPICINA	SOSPECHOSO
728	CITARABINA	SOSPECHOSO
729	CITARABINA	SOSPECHOSO
730	DOXORRUBICINA	SOSPECHOSO
731	DOXORRUBICINA	SOSPECHOSO
732	ANFOTERICINA B	SOSPECHOSO
733	HIDROCORTISONA	SOSPECHOSO
734	DOXORRUBICINA	SOSPECHOSO
735	DOXORRUBICINA	SOSPECHOSO
736	IFOSFAMIDA	SOSPECHOSO
737	METOTREXATO	SOSPECHOSO
738	FUROSEMIDA	SOSPECHOSO
739	CEFEPIME	SOSPECHOSO
740	ADRENALINA	SOSPECHOSO
741	CITARABINA	SOSPECHOSO
742	ADRENALINA	SOSPECHOSO
743	DEXAMETASONA	SOSPECHOSO
744	MIDAZOLAM	SOSPECHOSO
745	DEXAMETASONA	SOSPECHOSO
746	VINCRISTINA	SOSPECHOSO
747	L-ASPARAGINASA	SOSPECHOSO
748	CITARABINA	SOSPECHOSO
749	CITARABINA	SOSPECHOSO
750	CICLOFOSFAMIDA	SOSPECHOSO
751	DOXORRUBICINA	SOSPECHOSO
752	CICLOSPORINA	SOSPECHOSO
753	CICLOFOSFAMIDA	SOSPECHOSO
754	METOTREXATO	SOSPECHOSO
755	ANFOTERICINA B	SOSPECHOSO
756	ANFOTERICINA B	SOSPECHOSO
757	METOTREXATO	SOSPECHOSO
758	CITARABINA	SOSPECHOSO
759	CICLOFOSFAMIDA	SOSPECHOSO
760	CITARABINA	SOSPECHOSO
761	IFOSFAMIDA	SOSPECHOSO
762	CITARABINA	SOSPECHOSO
763	CITARABINA	SOSPECHOSO
764	5 FLUOROURACILO	SOSPECHOSO
765	METROTEXATE	SOSPECHOSO
766	FENTANILO	SOSPECHOSO
767	CEFALOTINA	SOSPECHOSO
768	CEFOTAXIMA	SOSPECHOSO
769	DAUNORRUBICINA	SOSPECHOSO
770	CITARABINA	SOSPECHOSO
771	CITARABINA	SOSPECHOSO
772	CARBOPLATINO	SOSPECHOSO
773	CICLOFOSFAMIDA	SOSPECHOSO
774	VINCRISTINA	SOSPECHOSO
775	VINCRISTINA	SOSPECHOSO
776	DOXORRUBICINA	SOSPECHOSO
777	DOXORRUBICINA	SOSPECHOSO
778	PARACETAMOL	SOSPECHOSO
779	FUROSEMIDA	SOSPECHOSO
780	FUROSEMIDA	SOSPECHOSO
781	FUROSEMIDA	SOSPECHOSO
782	MORFINA	SOSPECHOSO
783	IFOSFAMIDA	SOSPECHOSO
784	PREDNISONA	SOSPECHOSO
785	FILGRASTIM	SOSPECHOSO
786	IFOSFAMIDA	SOSPECHOSO
787	VINCRISTINA	SOSPECHOSO
788	FUROSEMIDA	SOSPECHOSO
789	CITARABINA	SOSPECHOSO
790	MERCAPTOPURINA	SOSPECHOSO
791	CITARABINA	SOSPECHOSO
792	CITARABINA	SOSPECHOSO
793	CICLOFOSFAMIDA	SOSPECHOSO
794	METOTREXATO	SOSPECHOSO
795	METOTREXATO	SOSPECHOSO
796	FUROSEMIDA	SOSPECHOSO
797	CITARABINA	SOSPECHOSO
798	VINCRISTINA	SOSPECHOSO
799	CITARABINA	SOSPECHOSO
800	IFOSFAMIDA	SOSPECHOSO
801	CITARABINA	SOSPECHOSO
802	CITARABINA	SOSPECHOSO
803	CICLOFOSFAMIDA	SOSPECHOSO
804	VINCRISTINA	SOSPECHOSO
805	CICLOFOSFAMIDA	SOSPECHOSO
806	CITARABINA	SOSPECHOSO
807	IFOSFAMIDA	SOSPECHOSO
808	MITOXANTRONA	SOSPECHOSO
809	MERCAPTOPURINA	SOSPECHOSO
810	CICLOFOSFAMIDA	SOSPECHOSO
811	ETOPOSIDO	SOSPECHOSO
812	VINCRISTINA	SOSPECHOSO
813	PARACETAMOL	SOSPECHOSO
814	CITARABINA	SOSPECHOSO
815	CITARABINA	SOSPECHOSO
816	VINCRISTINA	SOSPECHOSO
817	IFOSFAMIDA	SOSPECHOSO
818	VINCRISTINA	SOSPECHOSO
819	CICLOFOSFAMIDA	SOSPECHOSO
820	IMATINIB	SOSPECHOSO
821	RIFAMPICINA	SOSPECHOSO
822	FUROSEMIDA	SOSPECHOSO
823	ENOXAPARINA	SOSPECHOSO
824	VINCRISTINA	SOSPECHOSO
825	L-ASPARAGINASA	SOSPECHOSO
826	CICLOFOSFAMIDA	SOSPECHOSO
827	IFOSFAMIDA	SOSPECHOSO
828	CICLOFOSFAMIDA	SOSPECHOSO
829	METOTREXATO	SOSPECHOSO
830	VINBLASTINA	SOSPECHOSO
831	CICLOFOSFAMIDA	SOSPECHOSO
832	CITARABINA	SOSPECHOSO
833	DOXORRUBICINA	SOSPECHOSO
834	CITARABINA	SOSPECHOSO
835	L-ASPARAGINASA	SOSPECHOSO
836	VINCRISTINA	SOSPECHOSO
837	METILPREDNISOLONA	SOSPECHOSO
838	FUROSEMIDA	SOSPECHOSO
839	DOXORRUBICINA	SOSPECHOSO
840	ETOPOSIDO	SOSPECHOSO
841	DAUNORRUBICINA	SOSPECHOSO
842	VINCRISTINA	SOSPECHOSO
843	CITARABINA	SOSPECHOSO
844	DAUNORRUBICINA	SOSPECHOSO
845	CICLOFOSFAMIDA	SOSPECHOSO
846	METROTEXATE	SOSPECHOSO
847	MORFINA	SOSPECHOSO
848	CEFEPIME	SOSPECHOSO
849	CITARABINA	SOSPECHOSO
850	METOTREXATO	SOSPECHOSO
851	IFOSFAMIDA	SOSPECHOSO
852	DAUNORRUBICINA	SOSPECHOSO
853	CITARABINA	SOSPECHOSO
854	DAUNORRUBICINA	SOSPECHOSO
855	PARACETAMOL	SOSPECHOSO
856	FUROSEMIDA	SOSPECHOSO
857	FUROSEMIDA	SOSPECHOSO
858	VECURONIO	SOSPECHOSO
859	L-ASPARAGINASA	SOSPECHOSO
860	CITARABINA	SOSPECHOSO
861	DOXORRUBICINA	SOSPECHOSO
862	DOXORRUBICINA	SOSPECHOSO
863	ETOPOSIDO	SOSPECHOSO
864	METOTREXATO	SOSPECHOSO
865	MORFINA	SOSPECHOSO
866	ACTINOMICINA D	SOSPECHOSO
867	MERCAPTOPURINA	SOSPECHOSO
868	CARBOPLATINO	SOSPECHOSO
869	METOTREXATO	SOSPECHOSO
870	DOXORRUBICINA	SOSPECHOSO
871	DAUNORRUBICINA	SOSPECHOSO
872	METOTREXATO	SOSPECHOSO
873	DAUNORRUBICINA	SOSPECHOSO
874	FUROSEMIDA	SOSPECHOSO
875	FENTANILO	SOSPECHOSO
876	ADRENALINA	SOSPECHOSO
877	MILRINONA	SOSPECHOSO
878	VINCRISTINA	SOSPECHOSO
879	CITARABINA	SOSPECHOSO
880	DOXORRUBICINA	SOSPECHOSO
881	CITARABINA	SOSPECHOSO
882	DAUNORRUBICINA	SOSPECHOSO
883	IFOSFAMIDA	SOSPECHOSO
884	CICLOFOSFAMIDA	SOSPECHOSO
885	VINCRISTINA	SOSPECHOSO
886	CASPOFUNGINA	SOSPECHOSO
887	VANCOMICINA	SOSPECHOSO
888	CICLOFOSFAMIDA	SOSPECHOSO
889	DOXORRUBICINA	SOSPECHOSO
890	IFOSFAMIDA	SOSPECHOSO
891	METOTREXATO	SOSPECHOSO
892	IFOSFAMIDA	SOSPECHOSO
893	IFOSFAMIDA	SOSPECHOSO
894	DOXORRUBICINA	SOSPECHOSO
895	CITARABINA	SOSPECHOSO
896	FENTANILO	SOSPECHOSO
897	METOTREXATO	SOSPECHOSO
898	VINBLASTINA	SOSPECHOSO
899	ACTINOMICINA D	SOSPECHOSO
900	VINCRISTINA	SOSPECHOSO
901	ETOPOSIDO	SOSPECHOSO
902	IFOSFAMIDA	SOSPECHOSO
903	IFOSFAMIDA	SOSPECHOSO
904	METOTREXATO	SOSPECHOSO
905	IFOSFAMIDA	SOSPECHOSO
906	DEXAMETASONA	SOSPECHOSO
907	CISPLATINO	SOSPECHOSO
908	VINCRISTINA	SOSPECHOSO
909	IFOSFAMIDA	SOSPECHOSO
910	METOTREXATO	SOSPECHOSO
911	CITARABINA	SOSPECHOSO
912	ACTINOMICINA D	SOSPECHOSO
913	VINCRISTINA	SOSPECHOSO
914	MORFINA	SOSPECHOSO
915	CEFTRIAXONA	SOSPECHOSO
916	ANFOTERICINA B	SOSPECHOSO
917	VINCRISTINA	SOSPECHOSO
918	CICLOFOSFAMIDA	SOSPECHOSO
919	VINCRISTINA	SOSPECHOSO
920	CITARABINA	SOSPECHOSO
921	CARBOPLATINO	SOSPECHOSO
922	VINCRISTINA	SOSPECHOSO
923	IFOSFAMIDA	SOSPECHOSO
924	CEFALOTINA	SOSPECHOSO
925	CITARABINA	SOSPECHOSO
926	CARBOPLATINO	SOSPECHOSO
927	CICLOFOSFAMIDA	SOSPECHOSO
928	CARBOPLATINO	SOSPECHOSO
929	CITARABINA	SOSPECHOSO
930	METROTEXATE	SOSPECHOSO
931	RISPERIDONA	SOSPECHOSO
932	CARBOPLATINO	SOSPECHOSO
933	VINCRISTINA	SOSPECHOSO
934	DAUNORRUBICINA	SOSPECHOSO
935	METROTEXATE	SOSPECHOSO
936	PIPERACILINA / TAZOBACTAM	SOSPECHOSO
937	VINCRISTINA	SOSPECHOSO
938	IFOSFAMIDA	SOSPECHOSO
939	MERCAPTOPURINA	SOSPECHOSO
940	PREDNISONA	SOSPECHOSO
941	VINCRISTINA	SOSPECHOSO
942	CITARABINA	SOSPECHOSO
943	ETOPOSIDO	SOSPECHOSO
944	METOTREXATO	SOSPECHOSO
945	CITARABINA	SOSPECHOSO
946	VINCRISTINA	SOSPECHOSO
947	METOTREXATO	SOSPECHOSO
948	VINCRISTINA	SOSPECHOSO
949	FENTANILO	SOSPECHOSO
950	CITARABINA	SOSPECHOSO
951	VINBLASTINA	SOSPECHOSO
952	MERCAPTOPURINA	SOSPECHOSO
953	CICLOFOSFAMIDA	SOSPECHOSO
954	METOTREXATO	SOSPECHOSO
955	IFOSFAMIDA	SOSPECHOSO
956	VINCRISTINA	SOSPECHOSO
957	L-ASPARAGINASA	SOSPECHOSO
958	CITARABINA	SOSPECHOSO
959	CICLOFOSFAMIDA	SOSPECHOSO
960	FENITOINA	SOSPECHOSO
961	VINCRISTINA	SOSPECHOSO
962	VINBLASTINA	SOSPECHOSO
963	VINCRISTINA	SOSPECHOSO
964	MERCAPTOPURINA	SOSPECHOSO
965	CICLOFOSFAMIDA	SOSPECHOSO
966	CICLOFOSFAMIDA	SOSPECHOSO
967	VINCRISTINA	SOSPECHOSO
968	METOTREXATO	SOSPECHOSO
969	CICLOFOSFAMIDA	SOSPECHOSO
970	DAUNORRUBICINA	SOSPECHOSO
971	CARBOPLATINO	SOSPECHOSO
972	DAUNORRUBICINA	SOSPECHOSO
973	DAUNORRUBICINA	SOSPECHOSO
974	DAUNORRUBICINA	SOSPECHOSO
975	METOTREXATO	SOSPECHOSO
976	CITARABINA	SOSPECHOSO
977	MIDAZOLAM	SOSPECHOSO
978	VINCRISTINA	SOSPECHOSO
979	FUROSEMIDA	SOSPECHOSO
980	FILGRASTIM	SOSPECHOSO
981	DEXAMETASONA	SOSPECHOSO
982	METOTREXATO	SOSPECHOSO
983	MERCAPTOPURINA	SOSPECHOSO
984	CICLOFOSFAMIDA	SOSPECHOSO
985	CICLOFOSFAMIDA	SOSPECHOSO
986	VINBLASTINA	SOSPECHOSO
987	METOTREXATO	SOSPECHOSO
988	METROTEXATE	SOSPECHOSO
989	OMEPRAZOL	SOSPECHOSO
990	VINCRISTINA	SOSPECHOSO
991	MERCAPTOPURINA	SOSPECHOSO
992	CITARABINA	SOSPECHOSO
993	VINCRISTINA	SOSPECHOSO
994	IRINOTECAN	SOSPECHOSO
995	ETOPOSIDO	SOSPECHOSO
996	L-ASPARAGINASA	SOSPECHOSO
997	CITARABINA	SOSPECHOSO
998	FUROSEMIDA	SOSPECHOSO
999	GAMMAGLOBULINA HUMANA	SOSPECHOSO
1000	CARBOPLATINO	SOSPECHOSO
1001	VINCRISTINA	SOSPECHOSO
1002	METOTREXATO	SOSPECHOSO
1003	METOTREXATO	SOSPECHOSO
1004	DAUNORRUBICINA	SOSPECHOSO
1005	DAUNORRUBICINA	SOSPECHOSO
1006	METOTREXATO	SOSPECHOSO
1007	IFOSFAMIDA	SOSPECHOSO
1008	DOXORRUBICINA	SOSPECHOSO
1009	FUROSEMIDA	SOSPECHOSO
1010	FUROSEMIDA	SOSPECHOSO
1011	METILPREDNISOLONA	SOSPECHOSO
1012	DEXAMETASONA	SOSPECHOSO
1013	CITARABINA	SOSPECHOSO
1014	VINCRISTINA	SOSPECHOSO
1015	ETOPOSIDO	SOSPECHOSO
1016	VINCRISTINA	SOSPECHOSO
1017	DAUNORRUBICINA	SOSPECHOSO
1018	ETOPOSIDO	SOSPECHOSO
1019	CICLOFOSFAMIDA	SOSPECHOSO
1020	METOTREXATO	SOSPECHOSO
1021	CISPLATINO	SOSPECHOSO
1022	MORFINA	SOSPECHOSO
1023	CISPLATINO	SOSPECHOSO
1024	MORFINA	SOSPECHOSO
1025	ADRENALINA	SOSPECHOSO
1026	CITARABINA	SOSPECHOSO
1027	VINCRISTINA	SOSPECHOSO
1028	CITARABINA	SOSPECHOSO
1029	CITARABINA	SOSPECHOSO
1030	DAUNORRUBICINA	SOSPECHOSO
1031	METOTREXATO	SOSPECHOSO
1032	DOXORRUBICINA	SOSPECHOSO
1033	CITARABINA	SOSPECHOSO
1034	CITARABINA	SOSPECHOSO
1035	L-ASPARAGINASA	SOSPECHOSO
1036	ETOPOSIDO	SOSPECHOSO
1037	VINCRISTINA	SOSPECHOSO
1038	CITARABINA	SOSPECHOSO
1039	L-ASPARAGINASA	SOSPECHOSO
1040	VINCRISTINA	SOSPECHOSO
1041	IRINOTECAN	SOSPECHOSO
1042	VINCRISTINA	SOSPECHOSO
1043	CITARABINA	SOSPECHOSO
1044	METOTREXATO	SOSPECHOSO
1045	MORFINA	SOSPECHOSO
1046	L-ASPARAGINASA	SOSPECHOSO
1047	TRIMETOPRIMA / SULFAMETOXAZOL	SOSPECHOSO
1048	VINBLASTINA	SOSPECHOSO
1049	VINCRISTINA	SOSPECHOSO
1050	VINCRISTINA	SOSPECHOSO
1051	CICLOFOSFAMIDA	SOSPECHOSO
1052	L-ASPARAGINASA	SOSPECHOSO
1053	VINCRISTINA	SOSPECHOSO
1054	CICLOFOSFAMIDA	SOSPECHOSO
1055	VINCRISTINA	SOSPECHOSO
1056	METROTEXATE	SOSPECHOSO
1057	FUROSEMIDA	SOSPECHOSO
1058	CICLOFOSFAMIDA	SOSPECHOSO
1059	CITARABINA	SOSPECHOSO
1060	CITARABINA	SOSPECHOSO
1061	L-ASPARAGINASA	SOSPECHOSO
1062	METROTEXATE	SOSPECHOSO
1063	VECURONIO	SOSPECHOSO
1064	DOXORRUBICINA	SOSPECHOSO
1065	CITARABINA	SOSPECHOSO
1066	CICLOFOSFAMIDA	SOSPECHOSO
1067	VINCRISTINA	SOSPECHOSO
1068	CICLOFOSFAMIDA	SOSPECHOSO
1069	METOTREXATO	SOSPECHOSO
1070	METOTREXATO	SOSPECHOSO
1071	FUROSEMIDA	SOSPECHOSO
1072	PARACETAMOL	SOSPECHOSO
1073	CARBOPLATINO	SOSPECHOSO
1074	L-ASPARAGINASA	SOSPECHOSO
1075	CICLOFOSFAMIDA	SOSPECHOSO
1076	CITARABINA	SOSPECHOSO
1077	CITARABINA	SOSPECHOSO
1078	METOTREXATO	SOSPECHOSO
1079	VINCRISTINA	SOSPECHOSO
1080	VINCRISTINA	SOSPECHOSO
1081	DOXORRUBICINA	SOSPECHOSO
1082	DOXORRUBICINA	SOSPECHOSO
1083	VINCRISTINA	SOSPECHOSO
1084	CICLOFOSFAMIDA	SOSPECHOSO
1085	CICLOFOSFAMIDA	SOSPECHOSO
1086	VINCRISTINA	SOSPECHOSO
1087	VINCRISTINA	SOSPECHOSO
1088	CITARABINA	SOSPECHOSO
1089	VINCRISTINA	SOSPECHOSO
1090	CITARABINA	SOSPECHOSO
1091	CICLOFOSFAMIDA	SOSPECHOSO
1092	DAUNORRUBICINA	SOSPECHOSO
1093	ETOPOSIDO	SOSPECHOSO
1094	ETOPOSIDO	SOSPECHOSO
1095	ETOPOSIDO	SOSPECHOSO
1096	CITARABINA	SOSPECHOSO
1097	FUROSEMIDA	SOSPECHOSO
1098	MERCAPTOPURINA	SOSPECHOSO
1099	CARBOPLATINO	SOSPECHOSO
1100	VINBLASTINA	SOSPECHOSO
1101	CITARABINA	SOSPECHOSO
1102	MERCAPTOPURINA	SOSPECHOSO
1103	VINBLASTINA	SOSPECHOSO
1104	CICLOFOSFAMIDA	SOSPECHOSO
1105	CITARABINA	SOSPECHOSO
1106	DOXORRUBICINA	SOSPECHOSO
1107	CITARABINA	SOSPECHOSO
1108	CICLOFOSFAMIDA	SOSPECHOSO
1109	CICLOFOSFAMIDA	SOSPECHOSO
1110	IFOSFAMIDA	SOSPECHOSO
1111	VINCRISTINA	SOSPECHOSO
1112	DEXAMETASONA	SOSPECHOSO
1113	IRINOTECAN	SOSPECHOSO
1114	DOXORRUBICINA	SOSPECHOSO
1115	VINBLASTINA	SOSPECHOSO
1116	VINBLASTINA	SOSPECHOSO
1117	CICLOFOSFAMIDA	SOSPECHOSO
1118	IFOSFAMIDA	SOSPECHOSO
1119	VINCRISTINA	SOSPECHOSO
1120	DOXORRUBICINA	SOSPECHOSO
1121	TACROLIMUS	SOSPECHOSO
1122	FENTANILO	SOSPECHOSO
1123	DOBUTAMINA, CLORHIDRATO DE	SOSPECHOSO
1124	CICLOFOSFAMIDA	SOSPECHOSO
1125	MERCAPTOPURINA	SOSPECHOSO
1126	VINBLASTINA	SOSPECHOSO
1127	CICLOFOSFAMIDA	SOSPECHOSO
1128	CITARABINA	SOSPECHOSO
1129	METOTREXATO	SOSPECHOSO
1130	CITARABINA	SOSPECHOSO
1131	PARACETAMOL	SOSPECHOSO
1132	FUROSEMIDA	SOSPECHOSO
1133	MIDAZOLAM	SOSPECHOSO
1134	CITARABINA	SOSPECHOSO
1135	CITARABINA	SOSPECHOSO
1136	IMATINIB	SOSPECHOSO
1137	L-ASPARAGINASA	SOSPECHOSO
1138	IRINOTECAN	SOSPECHOSO
1139	CITARABINA	SOSPECHOSO
1140	PREDNISONA	SOSPECHOSO
1141	IRINOTECAN	SOSPECHOSO
1142	L-ASPARAGINASA	SOSPECHOSO
1143	CITARABINA	SOSPECHOSO
1144	METOTREXATO	SOSPECHOSO
1145	VINBLASTINA	SOSPECHOSO
1146	VINCRISTINA	SOSPECHOSO
1147	ETOPOSIDO	SOSPECHOSO
1148	CEFEPIME	SOSPECHOSO
1149	CLINDAMICINA	SOSPECHOSO
1150	VANCOMICINA	SOSPECHOSO
1151	GLUCONATO DE CALCIO	SOSPECHOSO
1152	HEPARINA	SOSPECHOSO
1153	MAGNESIO, SULFATO DE	SOSPECHOSO
1154	METOTREXATO	SOSPECHOSO
1155	VINCRISTINA	SOSPECHOSO
1156	VINCRISTINA	SOSPECHOSO
1157	IRINOTECAN	SOSPECHOSO
1158	DAUNORRUBICINA	SOSPECHOSO
1159	L-ASPARAGINASA	SOSPECHOSO
1160	CICLOFOSFAMIDA	SOSPECHOSO
1161	CITARABINA	SOSPECHOSO
1162	MIDAZOLAM	SOSPECHOSO
1163	VANCOMICINA	SOSPECHOSO
1164	ETOPOSIDO	SOSPECHOSO
1165	VINCRISTINA	SOSPECHOSO
1166	VINBLASTINA	SOSPECHOSO
1167	VINCRISTINA	SOSPECHOSO
1168	CICLOFOSFAMIDA	SOSPECHOSO
1169	DAUNORRUBICINA	SOSPECHOSO
1170	L-ASPARAGINASA	SOSPECHOSO
1171	L-ASPARAGINASA	SOSPECHOSO
1172	L-ASPARAGINASA	SOSPECHOSO
1173	CICLOFOSFAMIDA	SOSPECHOSO
1174	CICLOFOSFAMIDA	SOSPECHOSO
1175	CITARABINA	SOSPECHOSO
1176	5 FLUOROURACILO	SOSPECHOSO
1177	5 FLUOROURACILO	SOSPECHOSO
1178	DAUNORRUBICINA	SOSPECHOSO
1179	CICLOFOSFAMIDA	SOSPECHOSO
1180	CICLOFOSFAMIDA	SOSPECHOSO
1181	L-ASPARAGINASA	SOSPECHOSO
1182	IRINOTECAN	SOSPECHOSO
1183	IRINOTECAN	SOSPECHOSO
1184	VINCRISTINA	SOSPECHOSO
1185	VINCRISTINA	SOSPECHOSO
1186	MERCAPTOPURINA	SOSPECHOSO
1187	ETOPOSIDO	SOSPECHOSO
1188	IRINOTECAN	SOSPECHOSO
1189	CICLOFOSFAMIDA	SOSPECHOSO
1190	CICLOFOSFAMIDA	SOSPECHOSO
1191	METOTREXATO	SOSPECHOSO
1192	VINCRISTINA	SOSPECHOSO
1193	IBUPROFENO	SOSPECHOSO
1194	ETOPOSIDO	SOSPECHOSO
1195	ETOPOSIDO	SOSPECHOSO
1196	METROTEXATE	SOSPECHOSO
1197	METOTREXATO	SOSPECHOSO
1198	CITARABINA	SOSPECHOSO
1199	VINBLASTINA	SOSPECHOSO
1200	ETOPOSIDO	SOSPECHOSO
1201	CEFTRIAXONA	SOSPECHOSO
1202	FUROSEMIDA	SOSPECHOSO
1203	OMEPRAZOL	SOSPECHOSO
1204	DAUNORRUBICINA	SOSPECHOSO
1205	VECURONIO	SOSPECHOSO
1206	IRINOTECAN	SOSPECHOSO
1207	VINCRISTINA	SOSPECHOSO
1208	CICLOFOSFAMIDA	SOSPECHOSO
1209	CITARABINA	SOSPECHOSO
1210	DOXORRUBICINA	SOSPECHOSO
1211	ETOPOSIDO	SOSPECHOSO
1212	VINCRISTINA	SOSPECHOSO
1213	ETOPOSIDO	SOSPECHOSO
1214	VINCRISTINA	SOSPECHOSO
1215	VINCRISTINA	SOSPECHOSO
1216	L-ASPARAGINASA	SOSPECHOSO
1217	CICLOFOSFAMIDA	SOSPECHOSO
1218	VINCRISTINA	SOSPECHOSO
1219	MIDAZOLAM	SOSPECHOSO
1220	RIFAMPICINA / ISONIACIDA / PIRAZINAMIDA / ETAMBUTOL	SOSPECHOSO
1221	VINCRISTINA	SOSPECHOSO
1222	VINCRISTINA	SOSPECHOSO
1223	VINCRISTINA	SOSPECHOSO
1224	VINCRISTINA	SOSPECHOSO
1225	CITARABINA	SOSPECHOSO
1226	CITARABINA	SOSPECHOSO
1227	AMOXICILINA / ACIDO CLAVULANICO	SOSPECHOSO
1228	CITARABINA	SOSPECHOSO
1229	FUROSEMIDA	SOSPECHOSO
1230	L-ASPARAGINASA	SOSPECHOSO
1231	CITARABINA	SOSPECHOSO
1232	METOTREXATO	SOSPECHOSO
1233	VINCRISTINA	SOSPECHOSO
1234	VINCRISTINA	SOSPECHOSO
1235	CITARABINA	SOSPECHOSO
1236	DAUNORRUBICINA	SOSPECHOSO
1237	CICLOFOSFAMIDA	SOSPECHOSO
1238	METOTREXATO	SOSPECHOSO
1239	FENTANILO	SOSPECHOSO
1240	IFOSFAMIDA	SOSPECHOSO
1241	ETOPOSIDO	SOSPECHOSO
1242	MERCAPTOPURINA	SOSPECHOSO
1243	CICLOFOSFAMIDA	SOSPECHOSO
1244	VINCRISTINA	SOSPECHOSO
1245	VINCRISTINA	SOSPECHOSO
1246	DAUNORRUBICINA	SOSPECHOSO
1247	DAUNORRUBICINA	SOSPECHOSO
1248	L-ASPARAGINASA	SOSPECHOSO
1249	ETOPOSIDO	SOSPECHOSO
1250	CITARABINA	SOSPECHOSO
1251	ETOPOSIDO	SOSPECHOSO
1252	FUROSEMIDA	SOSPECHOSO
1253	CLORFENIRAMINA	SOSPECHOSO
1254	ADRENALINA	SOSPECHOSO
1255	FUROSEMIDA	SOSPECHOSO
1256	MERCAPTOPURINA	SOSPECHOSO
1257	ETOPOSIDO	SOSPECHOSO
1258	METOTREXATO	SOSPECHOSO
1259	CICLOFOSFAMIDA	SOSPECHOSO
1260	METOTREXATO	SOSPECHOSO
1261	FUROSEMIDA	SOSPECHOSO
1262	DEXMEDETOMIDINA, CLORHIDRATO DE	SOSPECHOSO
1263	VINCRISTINA	SOSPECHOSO
1264	METOTREXATO	SOSPECHOSO
1265	CICLOFOSFAMIDA	SOSPECHOSO
1266	CICLOFOSFAMIDA	SOSPECHOSO
1267	VINCRISTINA	SOSPECHOSO
1268	DAUNORRUBICINA	SOSPECHOSO
1269	TOPOTECAN	SOSPECHOSO
1270	CISPLATINO	SOSPECHOSO
1271	DOXORRUBICINA	SOSPECHOSO
1272	METOTREXATO	SOSPECHOSO
1273	DOXORRUBICINA	SOSPECHOSO
1274	DAUNORRUBICINA	SOSPECHOSO
1275	L-ASPARAGINASA	SOSPECHOSO
1276	DOXORRUBICINA	SOSPECHOSO
1277	ETOPOSIDO	SOSPECHOSO
1278	CARBOPLATINO	SOSPECHOSO
1279	CITARABINA	SOSPECHOSO
1280	VINCRISTINA	SOSPECHOSO
1281	VINCRISTINA	SOSPECHOSO
1282	METOTREXATO	SOSPECHOSO
1283	CITARABINA	SOSPECHOSO
1284	ETOPOSIDO	SOSPECHOSO
1285	AMOXICILINA	SOSPECHOSO
1286	CARBOPLATINO	SOSPECHOSO
1287	VINCRISTINA	SOSPECHOSO
1288	VINCRISTINA	SOSPECHOSO
1289	IFOSFAMIDA	SOSPECHOSO
1290	METOTREXATO	SOSPECHOSO
1291	CITARABINA	SOSPECHOSO
1292	MERCAPTOPURINA	SOSPECHOSO
1293	ETOPOSIDO	SOSPECHOSO
1294	DOXORRUBICINA	SOSPECHOSO
1295	L-ASPARAGINASA	SOSPECHOSO
1296	DAUNORRUBICINA	SOSPECHOSO
1297	DOXORRUBICINA	SOSPECHOSO
1298	METOTREXATO	SOSPECHOSO
1299	VINCRISTINA	SOSPECHOSO
1300	L-ASPARAGINASA	SOSPECHOSO
1301	METOTREXATO	SOSPECHOSO
1302	CICLOFOSFAMIDA	SOSPECHOSO
1303	VINCRISTINA	SOSPECHOSO
1304	CARBOPLATINO	SOSPECHOSO
1305	ETOPOSIDO	SOSPECHOSO
1306	METROTEXATE	SOSPECHOSO
1307	DEXMEDETOMIDINA, CLORHIDRATO DE	SOSPECHOSO
1308	METILPREDNISOLONA	SOSPECHOSO
1309	FUROSEMIDA	SOSPECHOSO
1310	ACENOCUMARINA (ACENOCUMAROL)	SOSPECHOSO
1311	TIMOGLOBULINA	SOSPECHOSO
1312	VINCRISTINA	SOSPECHOSO
1313	CITARABINA	SOSPECHOSO
1314	CITARABINA	SOSPECHOSO
1315	METOTREXATO	SOSPECHOSO
1316	CICLOFOSFAMIDA	SOSPECHOSO
1317	HEPARINA	SOSPECHOSO
1318	GLUCONATO DE CALCIO	SOSPECHOSO
1319	5 FLUOROURACILO	SOSPECHOSO
1320	CICLOFOSFAMIDA	SOSPECHOSO
1321	CICLOFOSFAMIDA	SOSPECHOSO
1322	CITARABINA	SOSPECHOSO
1323	METOTREXATO	SOSPECHOSO
1324	L-ASPARAGINASA	SOSPECHOSO
1325	CARBOPLATINO	SOSPECHOSO
1326	FUROSEMIDA	SOSPECHOSO
1327	ACTINOMICINA D	SOSPECHOSO
1328	IFOSFAMIDA	SOSPECHOSO
1329	IFOSFAMIDA	SOSPECHOSO
1330	CITARABINA	SOSPECHOSO
1331	VINCRISTINA	SOSPECHOSO
1332	DAUNORRUBICINA	SOSPECHOSO
1333	CICLOFOSFAMIDA	SOSPECHOSO
1334	CICLOFOSFAMIDA	SOSPECHOSO
1335	DAUNORRUBICINA	SOSPECHOSO
1336	FUROSEMIDA	SOSPECHOSO
1337	FUROSEMIDA	SOSPECHOSO
1338	DOXORRUBICINA	SOSPECHOSO
1339	VINCRISTINA	SOSPECHOSO
1340	CITARABINA	SOSPECHOSO
1341	DAUNORRUBICINA	SOSPECHOSO
1342	CITARABINA	SOSPECHOSO
1343	CITARABINA	SOSPECHOSO
1344	VINCRISTINA	SOSPECHOSO
1345	FUROSEMIDA	SOSPECHOSO
1346	FUROSEMIDA	SOSPECHOSO
1347	FUROSEMIDA	SOSPECHOSO
1348	CLORURO DE POTASIO	SOSPECHOSO
1349	CICLOFOSFAMIDA	SOSPECHOSO
1350	DOXORRUBICINA	SOSPECHOSO
1351	METROTEXATE	SOSPECHOSO
1352	CISPLATINO	SOSPECHOSO
1353	CITARABINA	SOSPECHOSO
1354	MERCAPTOPURINA	SOSPECHOSO
1355	PARACETAMOL	SOSPECHOSO
1356	CLINDAMICINA	SOSPECHOSO
1357	ESPIRONOLACTONA	SOSPECHOSO
1358	METOTREXATO	SOSPECHOSO
1359	CITARABINA	SOSPECHOSO
1360	CITARABINA	SOSPECHOSO
1361	METOTREXATO	SOSPECHOSO
1362	NOREPIREFRINA	SOSPECHOSO
1363	MORFINA	SOSPECHOSO
1364	NOREPIREFRINA	SOSPECHOSO
1365	FUROSEMIDA	SOSPECHOSO
1366	METILPREDNISOLONA	SOSPECHOSO
1367	CEFEPIME	SOSPECHOSO
1368	CICLOFOSFAMIDA	SOSPECHOSO
1369	CISPLATINO	SOSPECHOSO
1370	IFOSFAMIDA	SOSPECHOSO
1371	ETOPOSIDO	SOSPECHOSO
1372	FENTANILO	SOSPECHOSO
1373	ENOXAPARINA	SOSPECHOSO
1374	FUROSEMIDA	SOSPECHOSO
1375	ALOPURINOL	SOSPECHOSO
1376	VINCRISTINA	SOSPECHOSO
1377	VINCRISTINA	SOSPECHOSO
1378	ETOPOSIDO	SOSPECHOSO
1379	CICLOFOSFAMIDA	SOSPECHOSO
1380	DOXORRUBICINA	SOSPECHOSO
1381	VINBLASTINA	SOSPECHOSO
1382	CICLOFOSFAMIDA	SOSPECHOSO
1383	CICLOFOSFAMIDA	SOSPECHOSO
1384	FUROSEMIDA	SOSPECHOSO
1385	VANCOMICINA	SOSPECHOSO
1386	MIDAZOLAM	SOSPECHOSO
1387	CITARABINA	SOSPECHOSO
1388	CITARABINA	SOSPECHOSO
1389	METOTREXATO	SOSPECHOSO
1390	FUROSEMIDA	SOSPECHOSO
1391	FUROSEMIDA	SOSPECHOSO
1392	FUROSEMIDA	SOSPECHOSO
1393	FUROSEMIDA	SOSPECHOSO
1394	ADRENALINA	SOSPECHOSO
1395	CITARABINA	SOSPECHOSO
1396	CITARABINA	SOSPECHOSO
1397	CISPLATINO	SOSPECHOSO
1398	MITOXANTRONA	SOSPECHOSO
1399	VINCRISTINA	SOSPECHOSO
1400	DEXAMETASONA	SOSPECHOSO
1401	FUROSEMIDA	SOSPECHOSO
1402	CEFALOTINA	SOSPECHOSO
1403	KETAMINA	SOSPECHOSO
1404	CICLOFOSFAMIDA	SOSPECHOSO
1405	DOXORRUBICINA	SOSPECHOSO
1406	DOXORRUBICINA	SOSPECHOSO
1407	LEVETIRACETAM	SOSPECHOSO
1408	METILPREDNISOLONA	SOSPECHOSO
1409	DEXAMETASONA	SOSPECHOSO
1410	ANFOTERICINA B	SOSPECHOSO
1411	MERCAPTOPURINA	SOSPECHOSO
1412	CICLOFOSFAMIDA	SOSPECHOSO
1413	ANFOTERICINA B	SOSPECHOSO
1414	MORFINA	SOSPECHOSO
1415	METOTREXATO	SOSPECHOSO
1416	DAUNORRUBICINA	SOSPECHOSO
1417	CICLOFOSFAMIDA	SOSPECHOSO
1418	CICLOFOSFAMIDA	SOSPECHOSO
1419	METOTREXATO	SOSPECHOSO
1420	CICLOFOSFAMIDA	SOSPECHOSO
1421	AMIODARONA, CLORHIDRATO DE	SOSPECHOSO
1422	ETOPOSIDO	SOSPECHOSO
1423	MORFINA	SOSPECHOSO
1424	ADRENALINA	SOSPECHOSO
1425	CITARABINA	SOSPECHOSO
1426	CICLOFOSFAMIDA	SOSPECHOSO
1427	CICLOFOSFAMIDA	SOSPECHOSO
1428	VINBLASTINA	SOSPECHOSO
1429	FUROSEMIDA	SOSPECHOSO
1430	CITARABINA	SOSPECHOSO
1431	DOXORRUBICINA	SOSPECHOSO
1432	CEFALOTINA	SOSPECHOSO
1433	TRAMADOL	SOSPECHOSO
1434	LACTULOSA	SOSPECHOSO
1435	CITARABINA	SOSPECHOSO
1436	CICLOFOSFAMIDA	SOSPECHOSO
1437	CICLOFOSFAMIDA	SOSPECHOSO
1438	CICLOFOSFAMIDA	SOSPECHOSO
1439	METOTREXATO	SOSPECHOSO
1440	ADRENALINA	SOSPECHOSO
1441	FUROSEMIDA	SOSPECHOSO
1442	FUROSEMIDA	SOSPECHOSO
1443	ANFOTERICINA B	SOSPECHOSO
1444	ATROPINA, SULFATO DE	SOSPECHOSO
1445	ANFOTERICINA B	SOSPECHOSO
1446	FUROSEMIDA	SOSPECHOSO
1447	VANCOMICINA	SOSPECHOSO
1448	MITOXANTRONA	SOSPECHOSO
1449	METOTREXATO	SOSPECHOSO
1450	CICLOFOSFAMIDA	SOSPECHOSO
1451	ETOPOSIDO	SOSPECHOSO
1452	METOTREXATO	SOSPECHOSO
1453	CITARABINA	SOSPECHOSO
1454	CISPLATINO	SOSPECHOSO
1455	FUROSEMIDA	SOSPECHOSO
1456	FUROSEMIDA	SOSPECHOSO
1457	FENTANILO	SOSPECHOSO
1458	GANCICLOVIR SODICO	SOSPECHOSO
1459	VINCRISTINA	SOSPECHOSO
1460	ETOPOSIDO	SOSPECHOSO
1461	VINBLASTINA	SOSPECHOSO
1462	ETOPOSIDO	SOSPECHOSO
1463	L-ASPARAGINASA	SOSPECHOSO
1464	FUROSEMIDA	SOSPECHOSO
1465	FUROSEMIDA	SOSPECHOSO
1466	PARACETAMOL	SOSPECHOSO
1467	FUROSEMIDA	SOSPECHOSO
1468	CEFOTAXIMA	SOSPECHOSO
1469	CICLOFOSFAMIDA	SOSPECHOSO
1470	CITARABINA	SOSPECHOSO
1471	DAUNORRUBICINA	SOSPECHOSO
1472	CISPLATINO	SOSPECHOSO
1473	CISPLATINO	SOSPECHOSO
1474	METOTREXATO	SOSPECHOSO
1475	FUROSEMIDA	SOSPECHOSO
1476	FUROSEMIDA	SOSPECHOSO
1477	ESPIRONOLACTONA	SOSPECHOSO
1478	FUROSEMIDA	SOSPECHOSO
1479	FUROSEMIDA	SOSPECHOSO
1480	ADRENALINA	SOSPECHOSO
1481	FUROSEMIDA	SOSPECHOSO
1482	ADRENALINA	SOSPECHOSO
1483	FUROSEMIDA	SOSPECHOSO
1484	METOTREXATO	SOSPECHOSO
1485	CITARABINA	SOSPECHOSO
1486	CARBOPLATINO	SOSPECHOSO
1487	CARBOPLATINO	SOSPECHOSO
1488	DEXAMETASONA	SOSPECHOSO
1489	FUROSEMIDA	SOSPECHOSO
1490	FUROSEMIDA	SOSPECHOSO
1491	FUROSEMIDA	SOSPECHOSO
1492	CISPLATINO	SOSPECHOSO
1493	CISPLATINO	SOSPECHOSO
1494	FUROSEMIDA	SOSPECHOSO
1495	FUROSEMIDA	SOSPECHOSO
1496	MILRINONA	SOSPECHOSO
1497	ADRENALINA	SOSPECHOSO
1498	ADRENALINA	SOSPECHOSO
1499	FUROSEMIDA	SOSPECHOSO
1500	FUROSEMIDA	SOSPECHOSO
1501	CITARABINA	SOSPECHOSO
1502	IFOSFAMIDA	SOSPECHOSO
1503	CICLOFOSFAMIDA	SOSPECHOSO
1504	CARBOPLATINO	SOSPECHOSO
1505	CISPLATINO	SOSPECHOSO
1506	CLINDAMICINA	SOSPECHOSO
1507	FUROSEMIDA	SOSPECHOSO
1508	FUROSEMIDA	SOSPECHOSO
1509	FUROSEMIDA	SOSPECHOSO
1510	FUROSEMIDA	SOSPECHOSO
1511	ADRENALINA	SOSPECHOSO
1512	MILRINONA	SOSPECHOSO
1513	ADRENALINA	SOSPECHOSO
1514	ETOPOSIDE	SOSPECHOSO
1515	VINCRISTINA	SOSPECHOSO
1516	LOSARTAN	SOSPECHOSO
1517	FUROSEMIDA	SOSPECHOSO
1518	AMINOCAPROICO, ACIDO	SOSPECHOSO
1519	FUROSEMIDA	SOSPECHOSO
1520	FUROSEMIDA	SOSPECHOSO
1521	FUROSEMIDA	SOSPECHOSO
1522	MIDAZOLAM	SOSPECHOSO
1523	VINCRISTINA	SOSPECHOSO
1524	CICLOFOSFAMIDA	SOSPECHOSO
1525	CISPLATINO	SOSPECHOSO
1526	CISPLATINO	SOSPECHOSO
1527	CARBOPLATINO	SOSPECHOSO
1528	METAMIZOL	SOSPECHOSO
1529	FUROSEMIDA	SOSPECHOSO
1530	ESPIRONOLACTONA	SOSPECHOSO
1531	MORFINA	SOSPECHOSO
1532	VECURONIO	SOSPECHOSO
1533	TIOPENTAL SODICO	SOSPECHOSO
1534	DIGOXINA	SOSPECHOSO
1535	FUROSEMIDA	SOSPECHOSO
1536	FUROSEMIDA	SOSPECHOSO
1537	CITARABINA	SOSPECHOSO
1538	CICLOFOSFAMIDA	SOSPECHOSO
1539	METILPREDNISOLONA	SOSPECHOSO
1540	FUROSEMIDA	SOSPECHOSO
1541	LEVOSIMENDAN	SOSPECHOSO
1542	FUROSEMIDA	SOSPECHOSO
1543	CLARITROMICINA	SOSPECHOSO
1544	CITARABINA	SOSPECHOSO
1545	FUROSEMIDA	SOSPECHOSO
1546	MIDAZOLAM	SOSPECHOSO
1547	FUROSEMIDA	SOSPECHOSO
1548	CEFEPIME	SOSPECHOSO
1549	CEFTRIAXONA	SOSPECHOSO
1550	CAPTOPRIL	SOSPECHOSO
1551	VINBLASTINA	SOSPECHOSO
1552	CICLOFOSFAMIDA	SOSPECHOSO
1553	CISPLATINO	SOSPECHOSO
1554	VINCRISTINA	SOSPECHOSO
1555	SIROLIMUS	SOSPECHOSO
1556	CEFOTAXIMA	SOSPECHOSO
1557	FUROSEMIDA	SOSPECHOSO
1558	HEPARINA	SOSPECHOSO
1559	AMINOFILINA	SOSPECHOSO
1560	CEFTRIAXONA	SOSPECHOSO
1561	FUROSEMIDA	SOSPECHOSO
1562	DEXAMETASONA	SOSPECHOSO
1563	ERITROPOYETINA	SOSPECHOSO
1564	VERAPAMILO	SOSPECHOSO
1565	DEXAMETASONA	SOSPECHOSO
1566	DEXAMETASONA	SOSPECHOSO
1567	CAFEINA	SOSPECHOSO
1568	MEROPENEM	SOSPECHOSO
1569	CEFOTAXIMA	SOSPECHOSO
1570	CICLOFOSFAMIDA	SOSPECHOSO
1571	CICLOFOSFAMIDA	SOSPECHOSO
1572	ADRENALINA	SOSPECHOSO
1573	FUROSEMIDA	SOSPECHOSO
1574	FUROSEMIDA	SOSPECHOSO
1575	DEXAMETASONA	SOSPECHOSO
1576	ANFOTERICINA B	SOSPECHOSO
1577	TRAMADOL	SOSPECHOSO
1578	CAPTOPRIL	SOSPECHOSO
1579	MEROPENEM	SOSPECHOSO
1580	MEROPENEM	SOSPECHOSO
1581	IBUPROFENO	SOSPECHOSO
1582	PROPRANOLOL	SOSPECHOSO
1583	MORFINA	SOSPECHOSO
1584	VANCOMICINA	SOSPECHOSO
1585	FOSFOLIPIDOS	SOSPECHOSO
1586	DOBUTAMINA, CLORHIDRATO DE	SOSPECHOSO
1587	ARGININA	SOSPECHOSO
1588	NOREPIREFRINA	SOSPECHOSO
1589	CICLOFOSFAMIDA	SOSPECHOSO
1590	CISAPRIDA	SOSPECHOSO
1591	DEXAMETASONA	SOSPECHOSO
1592	FUROSEMIDA	SOSPECHOSO
1593	STREPTOCOCCUS PYOGENES	SOSPECHOSO
1594	MORFINA	SOSPECHOSO
1595	ALPROSTADIL	SOSPECHOSO
1596	MILRINONA	SOSPECHOSO
1597	ALPROSTADIL	SOSPECHOSO
1598	ALPROSTADIL	SOSPECHOSO
1599	ALPROSTADIL	SOSPECHOSO
1600	FUROSEMIDA	SOSPECHOSO
1601	FUROSEMIDA	SOSPECHOSO
1602	PROPRANOLOL	SOSPECHOSO
1603	CAFEINA	SOSPECHOSO
1604	FUROSEMIDA	SOSPECHOSO
1605	ALPROSTADIL	SOSPECHOSO
1606	MILRINONA	SOSPECHOSO
1607	ALPROSTADIL	SOSPECHOSO
1608	AMPICILINA	SOSPECHOSO
1609	CAFEINA	SOSPECHOSO
1610	ALPROSTADIL	SOSPECHOSO
1611	ALPROSTADIL	SOSPECHOSO
1612	ALPROSTADIL	SOSPECHOSO
1613	AMPICILINA	SOSPECHOSO
1614	CAFEINA	SOSPECHOSO
1615	ALPROSTADIL	SOSPECHOSO
1616	MORFINA	SOSPECHOSO
1617	MILRINONA	SOSPECHOSO
1618	MEROPENEM	SOSPECHOSO
1619	FENTANILO	SOSPECHOSO
1620	CISAPRIDA	SOSPECHOSO
1621	MEROPENEM	SOSPECHOSO
1622	AMPICILINA	SOSPECHOSO
1623	ALPROSTADIL	SOSPECHOSO
1624	ENOXAPARINA	SOSPECHOSO
1625	MEROPENEM	SOSPECHOSO
1626	HIDRALACINA, CLORHIDRATO DE	SOSPECHOSO
1627	ADRENALINA	SOSPECHOSO
1628	CICLOFOSFAMIDA	SOSPECHOSO
1629	FUROSEMIDA	SOSPECHOSO
1630	CICLOFOSFAMIDA	SOSPECHOSO
1631	FENTANILO	SOSPECHOSO
1632	CLARITROMICINA	SOSPECHOSO
1633	FENTANILO	SOSPECHOSO
1634	AMIKACINA	SOSPECHOSO
1635	ESPIRONOLACTONA	SOSPECHOSO
1636	ESPIRONOLACTONA	SOSPECHOSO
1637	BUMETANIDA	SOSPECHOSO
1638	MORFINA	SOSPECHOSO
1639	AMINOFILINA	SOSPECHOSO
1640	SILDENAFIL	SOSPECHOSO
1641	CLARITROMICINA	SOSPECHOSO
1642	FENTANILO	SOSPECHOSO
1643	FENTANILO	SOSPECHOSO
1644	FENTANILO	SOSPECHOSO
1645	HEPARINA	SOSPECHOSO
1646	CAFEINA	SOSPECHOSO
1647	VASOPRESINA	SOSPECHOSO
1648	METOTREXATO	SOSPECHOSO
1649	CISPLATINO	SOSPECHOSO
